# Supplementary material for: Ammonium diphenyl­phosphinate monohydrate
Source: Acta Crystallogr Sect E Struct Rep Online. 2008 May 7;64(Pt 6):o1018. doi: 10.1107/S1600536808012907 (PMC2961549; doi:10.1107/S1600536808012907)
Supplement: Supplementary file 1 [file e-64-o1018-sup1.cif]

##############################################################################
###                                                                        ###
###        Electronic paper (Acta Crystallographica Section E)             ###
###                                                                        ###
##############################################################################
#                                                                            #
# This CIF contains the data in a paper accepted for publication in Acta     #
# Crystallographica Section E. It conforms to the requirements of Notes      #
# for Authors for Section E, and has been peer reviewed under the auspices   #
# of the IUCr Commission on Journals.                                        #
#                                                                            #
# Full details of the Crystallographic Information File format               #
# are given in the paper "The Crystallographic Information File (CIF):       #
# a New Standard Archive File for Crystallography" by S. R. Hall, F. H.      #
# Allen and I. D. Brown [Acta Cryst. (1991), A47, 655-685].                  #
#                                                                            #
# The current version of the core CIF dictionary is obtainable from          #
# ftp://ftp.iucr.org/pub/cif_core.dic. The current version number is 2.4.    #
#                                                                            #
# Software is freely available for graphical display of the structure(s) in  #
# this CIF.  For information consult the CIF home page http://www.iucr.org/  #
# cif/home.html                                                              #
#                                                                            #
# This file may be used for bona fide research purposes within the           #
# scientific community so long as proper attribution is given to the journal # 
# article from which it was obtained.                                        #
#                                                                            #
##############################################################################
                                             
data_I
_audit_creation_method     SHELXL-97
_chemical_name_systematic
;
Ammonium diphenylphosphinate monohydrate
;
_chemical_name_common     ?
_chemical_formula_moiety     'H4 N +, C12 H10 O2 P -, H2 O'
_chemical_formula_sum     'C12 H16 N O3 P'
_chemical_formula_iupac     'N H4 +, C12 H10 O2 P -, H2 O'
_chemical_formula_weight     253.23
_chemical_melting_point     ?
_symmetry_cell_setting     monoclinic
_symmetry_space_group_name_H-M     'P 21/n'
_symmetry_space_group_name_Hall     '-P 2yn'
loop_
    _symmetry_equiv_pos_as_xyz
    'x, y, z'
    '-x+1/2, y+1/2, -z+1/2'
    '-x, -y, -z'
    'x-1/2, -y-1/2, z-1/2'
_cell_length_a     15.027(2)
_cell_length_b     6.4594(9)
_cell_length_c     15.484(2)
_cell_angle_alpha     90.00
_cell_angle_beta     117.394(2)
_cell_angle_gamma     90.00
_cell_volume     1334.4(3)
_cell_formula_units_Z     4
_cell_measurement_reflns_used     3307
_cell_measurement_theta_min     2.571
_cell_measurement_theta_max     27.455
_cell_measurement_temperature     293(2)
_exptl_crystal_description     Block
_exptl_crystal_colour     Colorless
_exptl_crystal_size_max     0.20
_exptl_crystal_size_mid     0.20
_exptl_crystal_size_min     0.15
_exptl_crystal_density_diffrn     1.260
_exptl_crystal_density_meas     ?
_exptl_crystal_density_method     'not measured'
_exptl_crystal_F_000     536
_exptl_absorpt_coefficient_mu     0.202
_exptl_absorpt_correction_type     'multi-scan'
_exptl_absorpt_process_details     '(SADABS; Sheldrick, 1996)'
_exptl_absorpt_correction_T_min     0.7977
_exptl_absorpt_correction_T_max     0.9703
_exptl_special_details
;
;
_diffrn_ambient_temperature     293(2)
_diffrn_radiation_type     MoK\a
_diffrn_radiation_wavelength     0.71073
_diffrn_radiation_source     'fine-focus sealed tube'
_diffrn_radiation_monochromator     graphite
_diffrn_measurement_device_type     'Bruker SMART'
_diffrn_measurement_method     \w
_diffrn_detector_area_resol_mean     ?
_diffrn_reflns_number     6237
_diffrn_reflns_av_R_equivalents     0.0214
_diffrn_reflns_av_sigmaI/netI     0.0258
_diffrn_reflns_theta_min     2.57
_diffrn_reflns_theta_max     25.01
_diffrn_reflns_theta_full     25.01
_diffrn_measured_fraction_theta_max     0.994
_diffrn_measured_fraction_theta_full     0.994
_diffrn_reflns_limit_h_min     -17
_diffrn_reflns_limit_h_max     13
_diffrn_reflns_limit_k_min     -7
_diffrn_reflns_limit_k_max     7
_diffrn_reflns_limit_l_min     -10
_diffrn_reflns_limit_l_max     18
_diffrn_standards_number     0
_diffrn_standards_interval_count     0
_diffrn_standards_interval_time     0
_diffrn_standards_decay_%     3.43
_refine_special_details
;
Refinement of <i>F</i>^2^ against ALL reflections. The weighted <i>R</i>-factor
<i>wR</i> and goodness of fit <i>S</i> are based on <i>F</i>^2^, conventional
<i>R</i>-factors <i>R</i> are based on <i>F</i>, with <i>F</i> set to zero for
negative <i>F</i>^2^. The threshold expression of <i>F</i>^2^ >
\s(<i>F</i>^2^) is used only for calculating <i>R</i>-factors(gt) <i>etc</i>.
and is not relevant to the choice of reflections for refinement.
<i>R</i>-factors based on <i>F</i>^2^ are statistically about twice as large
as those based on <i>F</i>, and <i>R</i>- factors based on ALL data will be
even larger.
;
_reflns_number_total     2341
_reflns_number_gt     2208
_reflns_threshold_expression     I>2\s(I)
_refine_ls_structure_factor_coef     Fsqd
_refine_ls_matrix_type     full
_refine_ls_R_factor_all     0.0679
_refine_ls_R_factor_gt     0.0638
_refine_ls_wR_factor_gt     0.1372
_refine_ls_wR_factor_ref     0.1394
_refine_ls_goodness_of_fit_ref     1.222
_refine_ls_restrained_S_all     1.222
_refine_ls_number_reflns     2341
_refine_ls_number_parameters     154
_refine_ls_number_restraints     0
_refine_ls_hydrogen_treatment     constr
_refine_ls_weighting_scheme     calc
_refine_ls_weighting_details
         'calc w=1/[\s^2^(Fo^2^)+(0.0434P)^2^+1.1014P] where P=(Fo^2^+2Fc^2^)/3'
_atom_sites_solution_hydrogens     geom
_atom_sites_solution_primary     direct
_atom_sites_solution_secondary     difmap
_refine_ls_shift/su_max     0.000
_refine_ls_shift/su_mean     0.000
_refine_diff_density_max     0.350
_refine_diff_density_min     -0.231
_refine_ls_extinction_method     none
_refine_ls_extinction_coef     ?
loop_
    _atom_type_symbol
    _atom_type_description
    _atom_type_scat_dispersion_real
    _atom_type_scat_dispersion_imag
    _atom_type_scat_source
    'C' 'C' 0.0033 0.0016
                         'International Tables Vol C Tables 4.2.6.8 and 6.1.1.4'
    'H' 'H' 0.0000 0.0000
                         'International Tables Vol C Tables 4.2.6.8 and 6.1.1.4'
    'N' 'N' 0.0061 0.0033
                         'International Tables Vol C Tables 4.2.6.8 and 6.1.1.4'
    'O' 'O' 0.0106 0.0060
                         'International Tables Vol C Tables 4.2.6.8 and 6.1.1.4'
    'P' 'P' 0.1023 0.0942
                         'International Tables Vol C Tables 4.2.6.8 and 6.1.1.4'
_computing_data_collection     'SMART (Bruker, 2000)'
_computing_cell_refinement     'SAINT (Bruker, 2000)'
_computing_data_reduction     'SAINT (Bruker, 2000)'
_computing_structure_solution     'SHELXS97 (Sheldrick, 2008)'
_computing_structure_refinement     'SHELXL97 (Sheldrick, 2008)'
_computing_molecular_graphics     'SHELXTL/PC (Sheldrick, 2008)'
_computing_publication_material     'SHELXTL/PC (Sheldrick, 2008)'
loop_
    _atom_site_type_symbol
    _atom_site_label
    _atom_site_fract_x
    _atom_site_fract_y
    _atom_site_fract_z
    _atom_site_U_iso_or_equiv
    _atom_site_adp_type
    _atom_site_calc_flag
    _atom_site_refinement_flags
    _atom_site_occupancy
    _atom_site_disorder_assembly
    _atom_site_disorder_group
    P P1 0.56727(5) 0.36680(12) 0.37497(5) 0.0400(2) Uani d . 1 . .
    O O1 0.48666(15) 0.5276(3) 0.33914(16) 0.0547(6) Uani d . 1 . .
    O O2 0.54859(16) 0.1704(3) 0.41607(15) 0.0533(6) Uani d . 1 . .
    C C1 0.5943(2) 0.3010(5) 0.2762(2) 0.0420(7) Uani d . 1 . .
    C C2 0.5828(3) 0.4485(6) 0.2071(2) 0.0598(9) Uani d . 1 . .
    H H2A 0.5617 0.5814 0.2119 0.072 Uiso calc R 1 . .
    C C3 0.6028(3) 0.3987(8) 0.1308(3) 0.0797(12) Uani d . 1 . .
    H H3A 0.5950 0.4980 0.0843 0.096 Uiso calc R 1 . .
    C C4 0.6340(3) 0.2027(9) 0.1236(3) 0.0830(13) Uani d . 1 . .
    H H4A 0.6467 0.1694 0.0719 0.100 Uiso calc R 1 . .
    C C5 0.6465(3) 0.0569(7) 0.1916(3) 0.0749(11) Uani d . 1 . .
    H H5A 0.6685 -0.0750 0.1866 0.090 Uiso calc R 1 . .
    C C6 0.6266(2) 0.1035(5) 0.2679(2) 0.0564(8) Uani d . 1 . .
    H H6A 0.6347 0.0028 0.3139 0.068 Uiso calc R 1 . .
    C C7 0.6820(2) 0.4771(5) 0.4685(2) 0.0407(7) Uani d . 1 . .
    C C8 0.7658(3) 0.3527(5) 0.5140(3) 0.0627(9) Uani d . 1 . .
    H H8A 0.7633 0.2162 0.4940 0.075 Uiso calc R 1 . .
    C C9 0.8532(3) 0.4287(7) 0.5888(3) 0.0774(12) Uani d . 1 . .
    H H9A 0.9091 0.3434 0.6184 0.093 Uiso calc R 1 . .
    C C10 0.8579(3) 0.6274(7) 0.6192(3) 0.0716(11) Uani d . 1 . .
    H H10A 0.9161 0.6770 0.6709 0.086 Uiso calc R 1 . .
    C C11 0.7768(3) 0.7541(6) 0.5736(3) 0.0703(11) Uani d . 1 . .
    H H11A 0.7806 0.8913 0.5932 0.084 Uiso calc R 1 . .
    C C12 0.6887(2) 0.6800(5) 0.4982(2) 0.0534(8) Uani d . 1 . .
    H H12A 0.6338 0.7677 0.4676 0.064 Uiso calc R 1 . .
    N N1 0.59203(18) 0.1330(4) 0.61263(18) 0.0504(6) Uani d . 1 . .
    H H1B 0.5862 0.1470 0.5534 0.060 Uiso d R 1 . .
    H H2B 0.5684 0.2453 0.6275 0.060 Uiso d R 1 . .
    H H3B 0.5561 0.0262 0.6140 0.060 Uiso d R 1 . .
    H H4B 0.6553 0.1138 0.6545 0.060 Uiso d R 1 . .
    O O3 0.7070(2) 0.6051(7) 0.7434(2) 0.1340(16) Uani d . 1 . .
    H H3C 0.6462 0.5714 0.7278 0.161 Uiso d R 1 . .
    H H3D 0.7095 0.7079 0.7096 0.161 Uiso d R 1 . .
loop_
    _atom_site_aniso_label
    _atom_site_aniso_U_11
    _atom_site_aniso_U_22
    _atom_site_aniso_U_33
    _atom_site_aniso_U_12
    _atom_site_aniso_U_13
    _atom_site_aniso_U_23
    P1 0.0376(4) 0.0409(4) 0.0432(4) -0.0016(3) 0.0201(3) -0.0034(3)
    O1 0.0422(11) 0.0567(13) 0.0625(14) 0.0058(10) 0.0216(10) -0.0087(11)
    O2 0.0611(14) 0.0503(13) 0.0534(13) -0.0120(10) 0.0305(11) -0.0035(10)
    C1 0.0351(14) 0.0484(17) 0.0405(15) -0.0034(13) 0.0156(12) -0.0034(13)
    C2 0.057(2) 0.068(2) 0.0519(19) -0.0010(17) 0.0231(16) 0.0048(17)
    C3 0.082(3) 0.108(4) 0.054(2) -0.006(3) 0.035(2) 0.014(2)
    C4 0.081(3) 0.123(4) 0.058(2) -0.008(3) 0.042(2) -0.018(3)
    C5 0.072(2) 0.084(3) 0.078(3) 0.008(2) 0.043(2) -0.021(2)
    C6 0.0540(19) 0.063(2) 0.0546(19) 0.0080(16) 0.0267(16) -0.0034(16)
    C7 0.0421(15) 0.0459(16) 0.0368(15) -0.0053(13) 0.0205(12) 0.0007(13)
    C8 0.055(2) 0.051(2) 0.064(2) 0.0025(16) 0.0117(17) 0.0060(16)
    C9 0.051(2) 0.084(3) 0.071(2) 0.002(2) 0.0048(18) 0.013(2)
    C10 0.057(2) 0.100(3) 0.0471(19) -0.025(2) 0.0145(17) -0.007(2)
    C11 0.076(3) 0.071(2) 0.067(2) -0.021(2) 0.034(2) -0.027(2)
    C12 0.0528(18) 0.0526(19) 0.0547(19) -0.0037(15) 0.0247(15) -0.0121(15)
    N1 0.0457(14) 0.0514(15) 0.0546(15) 0.0003(12) 0.0236(12) -0.0039(12)
    O3 0.0596(18) 0.198(4) 0.106(2) -0.038(2) 0.0049(17) 0.057(3)
_geom_special_details
;
All e.s.d.'s (except the e.s.d. in the dihedral angle between two l.s. planes)
are estimated using the full covariance matrix. The cell e.s.d.'s are taken
into account individually in the estimation of e.s.d.'s in distances, angles
and torsion angles; correlations between e.s.d.'s in cell parameters are only
used when they are defined by crystal symmetry. An approximate (isotropic)
treatment of cell e.s.d.'s is used for estimating e.s.d.'s involving l.s.
planes.
;
loop_
    _geom_bond_atom_site_label_1
    _geom_bond_atom_site_label_2
    _geom_bond_site_symmetry_2
    _geom_bond_distance
    _geom_bond_publ_flag
    P1 O1 . 1.495(2) ?
    P1 O2 . 1.503(2) ?
    P1 C1 . 1.804(3) ?
    P1 C7 . 1.811(3) ?
    C1 C2 . 1.384(4) ?
    C1 C6 . 1.392(4) ?
    C2 C3 . 1.384(5) ?
    C2 H2A . 0.9300 ?
    C3 C4 . 1.372(6) ?
    C3 H3A . 0.9300 ?
    C4 C5 . 1.360(6) ?
    C4 H4A . 0.9300 ?
    C5 C6 . 1.378(5) ?
    C5 H5A . 0.9300 ?
    C6 H6A . 0.9300 ?
    C7 C12 . 1.377(4) ?
    C7 C8 . 1.383(4) ?
    C8 C9 . 1.381(5) ?
    C8 H8A . 0.9300 ?
    C9 C10 . 1.358(6) ?
    C9 H9A . 0.9300 ?
    C10 C11 . 1.364(5) ?
    C10 H10A . 0.9300 ?
    C11 C12 . 1.386(5) ?
    C11 H11A . 0.9300 ?
    C12 H12A . 0.9300 ?
    N1 H1B . 0.8844 ?
    N1 H2B . 0.8830 ?
    N1 H3B . 0.8823 ?
    N1 H4B . 0.8782 ?
    O3 H3C . 0.8585 ?
    O3 H3D . 0.8572 ?
loop_
    _geom_angle_atom_site_label_1
    _geom_angle_atom_site_label_2
    _geom_angle_atom_site_label_3
    _geom_angle_site_symmetry_1
    _geom_angle_site_symmetry_3
    _geom_angle
    _geom_angle_publ_flag
    O1 P1 O2 . . 117.81(13) ?
    O1 P1 C1 . . 108.00(13) ?
    O2 P1 C1 . . 108.59(13) ?
    O1 P1 C7 . . 109.50(13) ?
    O2 P1 C7 . . 106.73(13) ?
    C1 P1 C7 . . 105.56(13) ?
    C2 C1 C6 . . 118.9(3) ?
    C2 C1 P1 . . 119.8(3) ?
    C6 C1 P1 . . 121.2(2) ?
    C1 C2 C3 . . 120.1(4) ?
    C1 C2 H2A . . 119.9 ?
    C3 C2 H2A . . 119.9 ?
    C4 C3 C2 . . 120.0(4) ?
    C4 C3 H3A . . 120.0 ?
    C2 C3 H3A . . 120.0 ?
    C5 C4 C3 . . 120.4(4) ?
    C5 C4 H4A . . 119.8 ?
    C3 C4 H4A . . 119.8 ?
    C4 C5 C6 . . 120.3(4) ?
    C4 C5 H5A . . 119.8 ?
    C6 C5 H5A . . 119.8 ?
    C5 C6 C1 . . 120.1(4) ?
    C5 C6 H6A . . 119.9 ?
    C1 C6 H6A . . 119.9 ?
    C12 C7 C8 . . 118.2(3) ?
    C12 C7 P1 . . 122.5(2) ?
    C8 C7 P1 . . 119.2(2) ?
    C9 C8 C7 . . 120.9(3) ?
    C9 C8 H8A . . 119.6 ?
    C7 C8 H8A . . 119.6 ?
    C10 C9 C8 . . 120.3(4) ?
    C10 C9 H9A . . 119.9 ?
    C8 C9 H9A . . 119.9 ?
    C9 C10 C11 . . 119.8(3) ?
    C9 C10 H10A . . 120.1 ?
    C11 C10 H10A . . 120.1 ?
    C10 C11 C12 . . 120.5(4) ?
    C10 C11 H11A . . 119.7 ?
    C12 C11 H11A . . 119.7 ?
    C7 C12 C11 . . 120.3(3) ?
    C7 C12 H12A . . 119.9 ?
    C11 C12 H12A . . 119.9 ?
    H1B N1 H2B . . 109.1 ?
    H1B N1 H3B . . 109.5 ?
    H2B N1 H3B . . 108.2 ?
    H1B N1 H4B . . 109.7 ?
    H2B N1 H4B . . 110.6 ?
    H3B N1 H4B . . 109.7 ?
    H3C O3 H3D . . 111.4 ?
loop_
    _geom_hbond_atom_site_label_D
    _geom_hbond_atom_site_label_H
    _geom_hbond_atom_site_label_A
    _geom_hbond_site_symmetry_A
    _geom_hbond_distance_DH
    _geom_hbond_distance_HA
    _geom_hbond_distance_DA
    _geom_hbond_angle_DHA
    N1 H1B O2 . 0.88 1.94 2.814(3) 170.0
    N1 H2B O1 3_666 0.88 1.87 2.752(3) 176.4
    N1 H3B O2 3_656 0.88 1.91 2.764(3) 163.9
    N1 H4B O3 2_646 0.88 1.94 2.816(4) 171.9
    O3 H3C O1 3_666 0.86 1.89 2.723(4) 163.7
data_global
_journal_date_recd_electronic     2008-04-26
_journal_date_accepted     2008-05-01
_journal_name_full     'Acta Crystallographica, Section E'
_journal_year     2008
_journal_volume     64
_journal_issue      6
_journal_page_first     o1018
_journal_page_last     o1018
_journal_paper_category     QO
_journal_coeditor_code     NG2451
_publ_contact_author_name     'Dr Jianping Guo'
_publ_contact_author_address
;
The Institute of Applied Chemistry
Shanxi University
Taiyuan 030006
P. R. China
;
_publ_contact_author_email     guojp@sxu.edu.cn
_publ_contact_author_fax     +86-351-7011743
_publ_contact_author_phone     +86-351-7011743
_publ_section_title
;
Ammonium diphenylphosphinate monohydrate
;
loop_
    _publ_author_name
    _publ_author_footnote
    _publ_author_address
    'Li, Dongyang' .
;
Institute of Applied Chemistry
Shanxi University
Taiyuan 030006
People's Republic of China
;
    'Chen, Juan' .
;
Department of Chemistry
Taiyuan Teachers' College
Taiyuan 030031
People's Republic of China
;
    'Guo, Jianping' .
;
Institute of Applied Chemistry
Shanxi University
Taiyuan 030006
People's Republic of China
;
