# Supplementary material for: Ammonium diphenyl­phosphinate monohydrate
Source: Acta Crystallogr Sect E Struct Rep Online. 2008 May 7;64(Pt 6):o1018. doi: 10.1107/S1600536808012907 (PMC2961549; doi:10.1107/S1600536808012907)
Supplement: Supplementary file 2 [file e-64-o1018-Isup2.hkl]

# 
# h,k,l, Fc-squared, Fo-squared, sigma(Fo-squared) and status flag 
# 
data_I
_shelx_title ' s152p in P2(1)/n' 
_shelx_refln_list_code          4 
_shelx_F_calc_maximum      165.81 
_exptl_crystal_F_000       536.00 
_reflns_d_resolution_high  0.8406 
 
loop_ 
 _symmetry_equiv_pos_as_xyz 
 'x, y, z' 
 '-x+1/2, y+1/2, -z+1/2' 
 '-x, -y, -z' 
 'x-1/2, -y-1/2, z-1/2' 
 
_cell_length_a    15.0269 
_cell_length_b     6.4594 
_cell_length_c    15.4836 
_cell_angle_alpha  90.000 
_cell_angle_beta  117.394 
_cell_angle_gamma  90.000 
 
_shelx_F_squared_multiplier     1.000 
 
loop_ 
 _refln_index_h 
 _refln_index_k 
 _refln_index_l 
 _refln_F_squared_calc 
 _refln_F_squared_meas 
 _refln_F_squared_sigma 
 _refln_observed_status 
   2   0   0       76.02      114.64      1.95 o 
   4   0   0     4611.96     4403.38     40.72 o 
   6   0   0     1187.51     1164.37     13.53 o 
   8   0   0      358.81      347.24      7.46 o 
  10   0   0        0.58        4.13      2.90 o 
  12   0   0       47.53       48.46      5.69 o 
  14   0   0      215.79      186.61     12.15 o 
   1   1   0     1004.35     1176.73     16.87 o 
   2   1   0    13704.04    13940.30    126.21 o 
   3   1   0     2121.59     2152.58     17.97 o 
   4   1   0     8509.98     8985.65     68.29 o 
   5   1   0     1040.36     1147.32     10.08 o 
   6   1   0      127.82      134.41      4.24 o 
   7   1   0     2044.04     2010.64     16.73 o 
   8   1   0       55.05       55.57      1.74 o 
   9   1   0        0.07        0.40      1.13 o 
  10   1   0       94.16       90.57      5.02 o 
  11   1   0      533.89      491.13     12.73 o 
  12   1   0      136.17      132.50      6.62 o 
  13   1   0        4.98        3.44      2.12 o 
  14   1   0        0.93        1.04      2.09 o 
  15   1   0       36.17       40.47      5.19 o 
   0   2   0       61.51       65.05      2.71 o 
   1   2   0      340.12      350.79      5.65 o 
   2   2   0      348.57      342.18      5.69 o 
   3   2   0      134.64      140.05      3.51 o 
   4   2   0       24.00       21.99      1.55 o 
   5   2   0     1738.62     1702.65     23.38 o 
   6   2   0      770.09      866.82      9.71 o 
   7   2   0      106.86      129.04      2.74 o 
   8   2   0       76.90       78.70      3.23 o 
   9   2   0      164.38      128.04      5.70 o 
  10   2   0       11.05       11.79      2.60 o 
  11   2   0      407.02      373.08     11.16 o 
  12   2   0       14.07       13.71      2.93 o 
  13   2   0        1.38        2.20      1.83 o 
  14   2   0        4.91        3.96      2.37 o 
  15   2   0        5.75        7.39      2.79 o 
   1   3   0      361.60      411.58      7.61 o 
   2   3   0     1219.24     1259.16     15.51 o 
   3   3   0       45.77       49.66      2.40 o 
   4   3   0      916.16      938.96     12.99 o 
   5   3   0      144.25      136.69      4.25 o 
   6   3   0       43.81       61.10      2.88 o 
   7   3   0      412.90      401.72     10.13 o 
   8   3   0        1.28        2.69      1.10 o 
   9   3   0      117.58      110.94      4.30 o 
  10   3   0      163.95      146.15      6.81 o 
  11   3   0       12.79       15.60      2.85 o 
  12   3   0        1.71        3.29      1.87 o 
  13   3   0        5.14        7.44      2.44 o 
  14   3   0        9.18       12.78      4.90 o 
   0   4   0     1311.27     1460.74     32.73 o 
   1   4   0       66.10       72.50      3.33 o 
   2   4   0      157.12      143.18      4.81 o 
   3   4   0       36.22       28.99      2.16 o 
   4   4   0      304.59      289.28     10.99 o 
   5   4   0        3.66        5.71      1.32 o 
   6   4   0      738.49      732.27     12.54 o 
   7   4   0      273.09      249.36      6.91 o 
   8   4   0      209.55      193.00     10.94 o 
   9   4   0        0.34        1.19      1.31 o 
  10   4   0       89.33       75.53      5.23 o 
  11   4   0        7.42       11.23      2.89 o 
  12   4   0        1.02        3.28      2.05 o 
  13   4   0        2.71        5.57      2.41 o 
   1   5   0        1.20        2.34      1.02 o 
   2   5   0      148.56      145.95      6.71 o 
   3   5   0      152.82      138.04      5.42 o 
   4   5   0      642.20      646.29     12.75 o 
   5   5   0       20.06       21.64      2.64 o 
   6   5   0        0.05        3.94      1.31 o 
   7   5   0      108.60       92.48      4.45 o 
   8   5   0        0.96        3.92      1.73 o 
   9   5   0       55.98       62.95      8.40 o 
  10   5   0       99.10       96.58      6.28 o 
  11   5   0       37.02       37.07      4.94 o 
  12   5   0       86.02       80.30      6.23 o 
   0   6   0      133.79      130.43      9.82 o 
   1   6   0        0.55        5.07      1.57 o 
   2   6   0       32.24       38.45      4.28 o 
   3   6   0        7.30        8.19      1.98 o 
   4   6   0       22.66       25.72      3.73 o 
   5   6   0      106.69       86.09      5.79 o 
   6   6   0        4.04        8.18      2.06 o 
   7   6   0       19.27       22.51      3.49 o 
   8   6   0       62.36       60.54      7.55 o 
   9   6   0        2.52        5.64      1.78 o 
   1   7   0       30.82       26.55      3.84 o 
   2   7   0        4.04        6.23      1.58 o 
   3   7   0        2.89        8.54      1.77 o 
   4   7   0        0.14        1.97      0.99 o 
   5   7   0        0.04        5.83      1.36 o 
   6   7   0        0.54        9.88      1.86 o 
 -15   0   1      171.49      173.91     11.93 o 
 -13   0   1        3.95        2.22      2.46 o 
 -11   0   1     1743.98     1787.01     39.21 o 
  -9   0   1      351.36      336.74      7.99 o 
  -7   0   1      486.82      409.66      8.38 o 
  -5   0   1       31.25       44.32      2.16 o 
  -3   0   1     3048.68     3250.94     36.73 o 
   1   0   1     6522.30     6779.63     73.06 o 
   3   0   1    26005.49    26975.01    361.89 o 
   5   0   1      135.88      161.13      3.19 o 
   7   0   1     2259.39     2289.79     24.07 o 
   9   0   1     1257.79     1245.75     20.67 o 
  11   0   1        0.10       -1.50      1.97 o 
  13   0   1       89.45       74.37      7.44 o 
  15   0   1        3.91        2.85      3.04 o 
 -16   1   1       37.98       44.18      8.59 o 
 -15   1   1       35.19       38.06      4.88 o 
 -14   1   1       26.33       32.92      4.27 o 
 -13   1   1        0.48        1.15      1.56 o 
 -12   1   1      129.35      113.44      6.01 o 
 -11   1   1      283.58      270.41     11.78 o 
 -10   1   1      387.95      346.32      9.75 o 
  -9   1   1      191.29      177.39      5.64 o 
  -8   1   1      240.93      239.12      4.56 o 
  -7   1   1      277.66      285.18      4.84 o 
  -6   1   1     1514.16     1733.95     16.27 o 
  -5   1   1      981.29      983.70     10.15 o 
  -4   1   1     2639.71     2643.83     25.28 o 
  -3   1   1      616.39      544.46      7.77 o 
  -2   1   1     3037.10     3031.32     27.66 o 
  -1   1   1     3612.12     3966.33     35.84 o 
   0   1   1     4683.54     5104.93     39.34 o 
   1   1   1     5127.22     5515.57     49.64 o 
   2   1   1        0.14        2.85      0.55 o 
   3   1   1     3619.91     3855.39     41.50 o 
   4   1   1     2845.07     2824.58     24.34 o 
   5   1   1     4581.05     4804.31     48.03 o 
   6   1   1      328.41      336.02      4.10 o 
   7   1   1      348.27      343.91      4.36 o 
   8   1   1      450.03      429.81     22.32 o 
   9   1   1        0.57        3.76      1.35 o 
  10   1   1      917.85      870.22     14.83 o 
  11   1   1      124.21      112.65      5.95 o 
  12   1   1        7.13        5.62      2.20 o 
  13   1   1       10.09       14.11      3.21 o 
  14   1   1       58.05       56.10      5.74 o 
  15   1   1       20.26       21.28      3.93 o 
 -15   2   1        1.24        3.86      2.44 o 
 -14   2   1        3.57        5.34      2.30 o 
 -13   2   1       10.17       10.94      2.88 o 
 -12   2   1        1.22        0.10      1.47 o 
 -11   2   1       43.64       35.72      3.96 o 
 -10   2   1        0.24        1.78      1.43 o 
  -9   2   1      284.83      278.40      7.77 o 
  -8   2   1      415.71      381.75      6.41 o 
  -7   2   1      110.11      109.69      3.07 o 
  -6   2   1     1900.28     2105.38     22.74 o 
  -5   2   1     1200.86     1311.98     15.42 o 
  -4   2   1       12.68       22.27      2.35 o 
  -3   2   1        7.96        6.86      1.06 o 
  -2   2   1       14.20       31.66      1.55 o 
  -1   2   1      206.00      189.97      4.02 o 
   0   2   1     2320.98     2372.31     23.55 o 
   1   2   1        0.08        1.36      0.42 o 
   2   2   1      340.90      302.61      4.60 o 
   3   2   1       88.93      117.90      2.29 o 
   4   2   1      378.35      377.52      4.80 o 
   5   2   1      152.81      156.80      3.00 o 
   6   2   1     1075.78     1054.83     16.70 o 
   7   2   1        1.38        3.75      0.57 o 
   8   2   1     1105.88     1101.43     14.93 o 
   9   2   1        7.69       10.64      2.26 o 
  10   2   1      326.86      293.16     10.81 o 
  11   2   1       11.26       12.75      2.86 o 
  12   2   1      247.56      206.57     14.21 o 
  13   2   1        0.93        3.79      1.70 o 
  14   2   1       93.16       97.43      6.47 o 
 -15   3   1       37.81       39.21      5.13 o 
 -14   3   1        3.98        5.87      2.41 o 
 -13   3   1        0.70        2.15      1.88 o 
 -12   3   1       22.06       25.80      3.74 o 
 -11   3   1      166.90      154.49      7.06 o 
 -10   3   1        1.05        3.36      1.37 o 
  -9   3   1      106.38       82.42      5.55 o 
  -8   3   1        0.07        1.28      1.13 o 
  -7   3   1       99.78       93.78      3.97 o 
  -6   3   1      177.20      178.11      5.03 o 
  -5   3   1        3.66        3.38      0.85 o 
  -4   3   1      811.05      884.73     12.40 o 
  -3   3   1      214.43      269.18      5.83 o 
  -2   3   1     1253.50     1347.48     16.57 o 
  -1   3   1     1818.98     1956.46     22.78 o 
   0   3   1       31.50       21.66      1.55 o 
   1   3   1       61.46       63.83      2.69 o 
   2   3   1       17.30       12.48      1.45 o 
   3   3   1      488.18      534.48      8.93 o 
   4   3   1      259.88      295.98      5.00 o 
   5   3   1      212.80      185.45      5.08 o 
   6   3   1      135.85      134.19      5.40 o 
   7   3   1      271.40      234.13      7.36 o 
   8   3   1      147.61      139.18      4.71 o 
   9   3   1        1.89        4.38      1.69 o 
  10   3   1      115.28      111.31      5.91 o 
  11   3   1        0.00        1.50      1.48 o 
  12   3   1        0.31        5.05      1.81 o 
  13   3   1       30.68       32.04      4.31 o 
  14   3   1      119.86      121.90      7.13 o 
 -13   4   1       92.81       95.15      6.41 o 
 -12   4   1        1.06       -0.11      1.85 o 
 -11   4   1       27.72       28.63      4.21 o 
 -10   4   1        0.76        1.59      1.35 o 
  -9   4   1       70.05       70.10      6.60 o 
  -8   4   1        6.04        6.54      1.50 o 
  -7   4   1      742.46      667.69     12.05 o 
  -6   4   1       91.16       78.40      5.57 o 
  -5   4   1     1205.29     1155.63     16.46 o 
  -4   4   1        2.67        2.51      1.00 o 
  -3   4   1       32.08       36.09      2.35 o 
  -2   4   1       12.73       10.77      1.56 o 
  -1   4   1      160.46      149.16      4.84 o 
   0   4   1       93.30       90.17      3.69 o 
   1   4   1      254.32      233.23     13.75 o 
   2   4   1       26.19       29.58      2.76 o 
   3   4   1      507.94      520.49     17.70 o 
   4   4   1       84.51       73.78      4.11 o 
   5   4   1        2.68        4.53      1.20 o 
   6   4   1      285.07      261.69      7.00 o 
   7   4   1      210.68      216.15      6.44 o 
   8   4   1       39.73       36.73      2.71 o 
   9   4   1       52.68       47.25      3.95 o 
  10   4   1        9.41       12.80      2.68 o 
  11   4   1       40.57       40.89      6.73 o 
  12   4   1       52.78       53.52      4.64 o 
  13   4   1        1.59        4.64      3.52 o 
 -12   5   1        3.87        4.92      2.30 o 
 -11   5   1       87.90       84.80      5.94 o 
 -10   5   1       57.25       62.21      8.50 o 
  -9   5   1       75.51       86.89      7.48 o 
  -8   5   1       32.21       29.95      2.82 o 
  -7   5   1      224.19      203.01      6.72 o 
  -6   5   1      171.61      155.23      5.77 o 
  -5   5   1      612.19      582.91     11.71 o 
  -4   5   1       51.75       48.77      3.30 o 
  -3   5   1      666.44      647.87     12.57 o 
  -2   5   1        8.81        5.76      1.64 o 
  -1   5   1      352.15      330.69     10.41 o 
   0   5   1        0.49        1.92      1.07 o 
   1   5   1        0.54        2.25      1.05 o 
   2   5   1      110.83      105.90      5.71 o 
   3   5   1        0.39        4.02      1.42 o 
   4   5   1      120.46      114.25      5.86 o 
   5   5   1      270.41      249.44      9.04 o 
   6   5   1        1.92        5.64      1.64 o 
   7   5   1        3.66        7.35      1.92 o 
   8   5   1        6.06        6.71      2.08 o 
   9   5   1        0.01        5.47      1.85 o 
  10   5   1       89.37       69.10      5.28 o 
  11   5   1       30.75       40.92      4.29 o 
 -10   6   1       69.47       68.82      5.01 o 
  -9   6   1        2.71        9.56      1.89 o 
  -8   6   1        5.95       12.94      3.49 o 
  -7   6   1       34.46       40.58      3.55 o 
  -6   6   1        7.97        8.59      2.06 o 
  -5   6   1        6.48       13.33      2.31 o 
  -4   6   1      101.72       90.62      4.74 o 
  -3   6   1        7.52        6.93      1.91 o 
  -2   6   1      114.82       96.39      5.99 o 
  -1   6   1      101.50       87.00      5.66 o 
   0   6   1      133.91      121.96      6.75 o 
   1   6   1      158.04      137.44      7.21 o 
   2   6   1       23.73       27.10      3.74 o 
   3   6   1        0.81        2.45      1.11 o 
   4   6   1       40.91       40.92      4.13 o 
   5   6   1       28.37       29.35      4.07 o 
   6   6   1       23.70       25.16      3.87 o 
   7   6   1        5.68        9.98      2.34 o 
   8   6   1       24.95       23.17      3.75 o 
   9   6   1       30.04       40.48      4.16 o 
  -6   7   1       34.05       41.88      5.96 o 
  -5   7   1        0.39        2.82      1.45 o 
  -4   7   1        0.54        3.35      1.40 o 
  -3   7   1       21.94       23.33      3.70 o 
  -2   7   1       10.75       13.97      2.60 o 
  -1   7   1        0.38        4.25      1.46 o 
   0   7   1       46.71       45.80      4.53 o 
   1   7   1        3.68        7.44      1.82 o 
   2   7   1       23.34       24.38      3.93 o 
   3   7   1        0.02        3.75      1.27 o 
   4   7   1       45.95       47.23      4.62 o 
   5   7   1        2.33        6.34      1.51 o 
   6   7   1        2.53        9.66      2.04 o 
 -16   0   2       17.28       21.81      5.47 o 
 -14   0   2       25.79       27.14      5.55 o 
 -12   0   2      983.68      966.89     26.63 o 
 -10   0   2       14.62       10.86      3.50 o 
  -8   0   2      505.35      463.45      9.72 o 
  -6   0   2     1349.09     1342.05     18.55 o 
  -4   0   2     1190.45     1285.98     24.19 o 
  -2   0   2     4524.39     4923.84     81.90 o 
   0   0   2      248.89      260.93      5.25 o 
   2   0   2      669.72      627.13      9.36 o 
   4   0   2     1519.71     1527.47     32.26 o 
   6   0   2     1264.14     1276.31     20.92 o 
   8   0   2       20.26       16.97      2.48 o 
  10   0   2      646.69      629.07     14.28 o 
  12   0   2      481.64      437.86     18.01 o 
  14   0   2      183.26      184.17     12.04 o 
 -16   1   2       42.91       50.83      5.50 o 
 -15   1   2       21.10       21.07      3.80 o 
 -14   1   2       19.94       21.62      3.59 o 
 -13   1   2        4.00        6.16      2.16 o 
 -12   1   2       28.05       28.56      3.59 o 
 -11   1   2      349.03      327.55      9.71 o 
 -10   1   2      234.41      206.32      5.56 o 
  -9   1   2      159.56      150.73      3.77 o 
  -8   1   2      808.61      747.30      9.39 o 
  -7   1   2      566.24      618.51      7.94 o 
  -6   1   2       24.37       22.72      1.24 o 
  -5   1   2      150.81      119.77      2.66 o 
  -4   1   2     1294.69     1238.07     11.70 o 
  -3   1   2     1422.18     1314.52     20.04 o 
  -2   1   2      221.92      198.83      3.27 o 
  -1   1   2      430.11      406.40      4.46 o 
   0   1   2      540.73      624.32      6.22 o 
   1   1   2      590.23      700.23      7.00 o 
   2   1   2     1322.57     1409.28     13.93 o 
   3   1   2      597.51      752.48      8.69 o 
   4   1   2      727.88      765.10      7.63 o 
   5   1   2      105.91      101.94      1.87 o 
   6   1   2     1121.55     1154.27     11.07 o 
   7   1   2      266.70      238.74      5.03 o 
   8   1   2      729.04      733.31     10.26 o 
   9   1   2      784.99      764.18     10.95 o 
  10   1   2      163.02      151.65      4.59 o 
  11   1   2      136.50      123.57      5.32 o 
  12   1   2        0.91        5.26      1.77 o 
  13   1   2       96.12       81.46      5.36 o 
  14   1   2       90.95       95.80      7.33 o 
 -16   2   2        1.87        3.30      2.41 o 
 -15   2   2       54.57       56.87      4.89 o 
 -14   2   2        0.05        0.76      1.62 o 
 -13   2   2       43.65       47.63      4.36 o 
 -12   2   2       20.45       22.48      3.40 o 
 -11   2   2       24.10       26.50      3.42 o 
 -10   2   2       50.32       50.13      2.89 o 
  -9   2   2        6.99        4.60      0.99 o 
  -8   2   2      118.30      142.75      3.72 o 
  -7   2   2     1260.47     1211.36     13.31 o 
  -6   2   2      723.92      771.41     10.82 o 
  -5   2   2     1407.12     1480.46     16.84 o 
  -4   2   2       98.12       91.68      2.85 o 
  -3   2   2     2048.37     2416.60     24.06 o 
  -2   2   2      230.30      229.52      3.42 o 
  -1   2   2     3302.47     3296.04     27.05 o 
   0   2   2     1672.76     1749.20     15.65 o 
   1   2   2        0.64        4.40      0.63 o 
   2   2   2      108.07      130.69      2.87 o 
   3   2   2      270.28      240.89      4.15 o 
   4   2   2     1067.08     1235.17     11.38 o 
   5   2   2       98.19       95.23      2.40 o 
   6   2   2      276.36      251.90      4.29 o 
   7   2   2      372.39      375.85      6.13 o 
   8   2   2        6.14       12.20      1.93 o 
   9   2   2      483.32      440.01     11.63 o 
  10   2   2        0.04        5.35      1.85 o 
  11   2   2        2.04        6.01      1.75 o 
  12   2   2        2.44        5.19      1.57 o 
  13   2   2      216.17      219.06      9.25 o 
  14   2   2       49.66       53.97      4.24 o 
 -15   3   2        4.72       11.68      4.17 o 
 -14   3   2       12.34       17.38      3.44 o 
 -13   3   2        0.03        2.05      1.69 o 
 -12   3   2        6.37        5.57      1.98 o 
 -11   3   2       79.22       79.83      4.95 o 
 -10   3   2      289.34      271.48      7.07 o 
  -9   3   2      225.26      223.33      5.34 o 
  -8   3   2      473.69      434.70      8.78 o 
  -7   3   2      276.07      271.80     13.85 o 
  -6   3   2       21.37       24.94      1.85 o 
  -5   3   2      179.20      178.55      4.83 o 
  -4   3   2       44.92       52.52      2.47 o 
  -3   3   2      393.52      392.75      7.23 o 
  -2   3   2       17.33       27.05      1.72 o 
  -1   3   2      389.50      381.83      7.19 o 
   0   3   2      155.36      147.27      4.19 o 
   1   3   2        2.98        0.58      0.41 o 
   2   3   2      134.67      112.19      3.58 o 
   3   3   2     1165.66     1273.25     19.49 o 
   4   3   2        5.91       10.20      1.56 o 
   5   3   2      324.70      292.96     15.54 o 
   6   3   2      178.00      152.09      4.75 o 
   7   3   2        0.75        6.61      1.26 o 
   8   3   2       70.24       58.73      4.05 o 
   9   3   2       88.84       84.70      5.09 o 
  10   3   2        5.27       13.76      2.68 o 
  11   3   2       34.53       41.11      3.98 o 
  12   3   2       51.42       46.12      4.15 o 
  13   3   2        0.10        7.49      1.81 o 
 -14   4   2       30.01       39.15      5.01 o 
 -13   4   2       16.21       20.32      3.76 o 
 -12   4   2      315.81      293.82     10.81 o 
 -11   4   2       18.53       34.06      6.87 o 
 -10   4   2       35.69       40.00      6.14 o 
  -9   4   2      149.68      123.70      6.19 o 
  -8   4   2       33.88       38.01      2.95 o 
  -7   4   2       87.78       88.38      5.20 o 
  -6   4   2      430.08      410.41      8.83 o 
  -5   4   2        0.04        1.54      1.32 o 
  -4   4   2      376.60      330.51      7.50 o 
  -3   4   2        1.73        2.79      1.60 o 
  -2   4   2       42.69       39.95      2.41 o 
  -1   4   2       77.30       87.06      3.63 o 
   0   4   2        0.28        2.48      1.25 o 
   1   4   2      449.86      492.33      9.57 o 
   2   4   2      543.19      507.18     31.32 o 
   3   4   2      127.92      122.23      5.38 o 
   4   4   2      745.84      711.23     26.50 o 
   5   4   2      245.19      242.17      8.22 o 
   6   4   2       28.30       31.81      3.55 o 
   7   4   2        3.02        3.49      1.57 o 
   8   4   2       89.43       81.93      5.10 o 
   9   4   2       13.49       19.16      3.17 o 
  10   4   2       53.68       51.20      4.18 o 
  11   4   2       58.46       59.06      4.63 o 
  12   4   2       68.79       73.31      5.21 o 
 -12   5   2        5.04        8.90      3.06 o 
 -11   5   2        4.81        7.75      2.59 o 
 -10   5   2      124.94      122.16      5.37 o 
  -9   5   2       51.24       54.33      4.62 o 
  -8   5   2       44.19       46.85      3.26 o 
  -7   5   2       15.39       22.05      2.56 o 
  -6   5   2       82.36       79.29      4.06 o 
  -5   5   2      626.73      583.96     11.98 o 
  -4   5   2       96.94       83.28      4.21 o 
  -3   5   2        7.60        9.27      1.88 o 
  -2   5   2      556.97      530.71     11.14 o 
  -1   5   2       28.13       33.64      2.91 o 
   0   5   2      536.74      502.40     10.75 o 
   1   5   2       19.59       19.02      4.09 o 
   2   5   2      271.79      254.21      9.27 o 
   3   5   2      213.25      199.29      8.25 o 
   4   5   2      149.81      132.82     12.05 o 
   5   5   2       31.08       29.01      3.63 o 
   6   5   2        0.64        2.02      1.10 o 
   7   5   2       68.56       67.10      4.75 o 
   8   5   2      136.98      138.75      7.11 o 
   9   5   2        0.10        3.66      1.49 o 
  10   5   2       43.76       45.30      4.91 o 
  11   5   2       16.39       22.56      3.49 o 
 -10   6   2       22.47       32.08      3.79 o 
  -9   6   2       31.44       40.47      5.12 o 
  -8   6   2        8.88       11.22      2.25 o 
  -7   6   2      259.68      238.24      8.13 o 
  -6   6   2       10.28       20.21      3.49 o 
  -5   6   2        1.74        7.64      1.79 o 
  -4   6   2       53.04       47.88      3.56 o 
  -3   6   2      189.93      183.26      6.89 o 
  -2   6   2       56.90       43.03      4.24 o 
  -1   6   2      333.27      293.95     10.82 o 
   0   6   2       75.55       60.67      4.76 o 
   1   6   2      131.44      122.89      6.85 o 
   2   6   2        2.90        4.34      2.26 o 
   3   6   2       48.23       45.60      4.44 o 
   4   6   2       35.26       36.82      5.01 o 
   5   6   2       45.72       50.75      4.90 o 
   6   6   2       13.69       18.28      3.17 o 
   7   6   2       67.11       69.17      6.25 o 
   8   6   2        5.02       10.02      3.47 o 
  -7   7   2        0.02        7.69      2.54 o 
  -6   7   2        0.06        3.11      1.59 o 
  -5   7   2       60.84       59.21      5.28 o 
  -4   7   2        1.58        4.81      1.66 o 
  -3   7   2      106.27       98.32      6.88 o 
  -2   7   2        5.90        6.81      3.00 o 
  -1   7   2        7.82       11.10      2.36 o 
   0   7   2       15.59       15.93      3.20 o 
   1   7   2       22.68       24.08      3.87 o 
   2   7   2        1.33        6.17      1.95 o 
   3   7   2       64.58       64.62      5.60 o 
   4   7   2        1.41        5.21      1.78 o 
   5   7   2       14.77       17.61      2.94 o 
 -17   0   3       75.20       67.06      7.58 o 
 -15   0   3       40.25       37.81      6.38 o 
 -13   0   3        0.61        0.36      2.24 o 
 -11   0   3       83.21       74.65      6.24 o 
  -9   0   3       33.35       31.19      2.49 o 
  -7   0   3      344.45      394.14      8.32 o 
  -5   0   3     2287.09     2340.21     28.39 o 
  -3   0   3     6736.79     7749.47     84.78 o 
  -1   0   3       22.39       18.03      1.78 o 
   1   0   3     1378.23     1380.43     17.27 o 
   3   0   3     4986.29     5489.91     95.73 o 
   5   0   3     1032.83     1007.64     16.12 o 
   7   0   3     2469.33     2475.55     33.63 o 
   9   0   3      334.89      313.97      9.51 o 
  11   0   3        5.38        6.99      2.05 o 
  13   0   3      326.66      320.08     15.87 o 
 -16   1   3       46.13       51.14      5.03 o 
 -15   1   3       59.47       56.70      4.65 o 
 -14   1   3      108.85      102.94      6.02 o 
 -13   1   3        8.38        7.59      2.29 o 
 -12   1   3       57.90       56.64      4.99 o 
 -11   1   3       29.68       34.76      3.88 o 
 -10   1   3      199.65      190.29      6.24 o 
  -9   1   3       73.00       60.43      2.39 o 
  -8   1   3        8.45       19.46      1.39 o 
  -7   1   3      189.47      165.44      4.47 o 
  -6   1   3       84.14       83.59      2.36 o 
  -5   1   3      775.61      716.77      8.05 o 
  -4   1   3       67.23       79.61      2.00 o 
  -3   1   3      148.64      178.00      2.92 o 
  -2   1   3    14417.92    15287.65    130.81 o 
  -1   1   3      165.98      191.32      2.80 o 
   0   1   3      153.79      158.05      2.61 o 
   1   1   3      115.71      132.42      2.46 o 
   2   1   3      780.03      717.27      6.89 o 
   3   1   3     3205.76     3426.86     25.46 o 
   4   1   3      656.26      754.24      9.03 o 
   5   1   3       75.32       60.62      2.27 o 
   6   1   3      221.99      227.00      4.84 o 
   7   1   3       55.16       53.83      2.42 o 
   8   1   3       48.65       48.48      2.45 o 
   9   1   3     1217.68     1171.70     16.91 o 
  10   1   3       28.06       31.27      2.35 o 
  11   1   3       99.31       94.05      3.77 o 
  12   1   3       49.38       51.47      4.11 o 
  13   1   3        0.66        5.56      1.69 o 
  14   1   3      114.54      116.23      6.88 o 
 -16   2   3        9.21       12.27      3.53 o 
 -15   2   3       13.38       15.74      3.34 o 
 -14   2   3       84.82       73.00      5.16 o 
 -13   2   3       17.11       17.11      3.43 o 
 -12   2   3      527.58      516.05     13.02 o 
 -11   2   3       16.23       17.18      2.23 o 
 -10   2   3       23.83       26.76      1.93 o 
  -9   2   3       33.42       31.65      1.87 o 
  -8   2   3       82.06       67.73      2.54 o 
  -7   2   3       69.17       71.19      2.49 o 
  -6   2   3     1466.35     1401.24     17.20 o 
  -5   2   3      857.84      922.26     11.81 o 
  -4   2   3     1431.82     1537.74     16.84 o 
  -3   2   3       79.71       71.27      1.79 o 
  -2   2   3       14.71        9.71      0.73 o 
  -1   2   3       31.17       44.99      1.56 o 
   0   2   3       97.27       74.23      2.03 o 
   1   2   3        0.18        0.91      0.36 o 
   2   2   3     1648.07     1688.10     15.93 o 
   3   2   3     1678.52     1742.87     22.30 o 
   4   2   3      360.81      413.75      6.31 o 
   5   2   3       90.21       86.69      2.76 o 
   6   2   3        3.43        7.60      1.07 o 
   7   2   3      325.22      355.21      6.59 o 
   8   2   3        0.99        3.82      1.01 o 
   9   2   3      174.68      153.88      5.57 o 
  10   2   3       44.59       46.70      3.13 o 
  11   2   3       15.50       21.90      3.34 o 
  12   2   3       40.86       36.42      4.24 o 
  13   2   3       28.07       29.78      3.98 o 
 -15   3   3        0.09        0.81      1.85 o 
 -14   3   3       30.01       38.63      4.67 o 
 -13   3   3       84.67       71.95      7.69 o 
 -12   3   3        9.22       12.07      3.52 o 
 -11   3   3       33.97       39.36      6.74 o 
 -10   3   3      328.65      313.05      6.64 o 
  -9   3   3       90.48       82.04      3.18 o 
  -8   3   3     1106.33     1026.27     18.74 o 
  -7   3   3      348.39      342.01      7.35 o 
  -6   3   3      328.36      327.29      6.95 o 
  -5   3   3      141.85      117.58      3.81 o 
  -4   3   3      181.01      212.57      5.15 o 
  -3   3   3       16.98       19.09      1.55 o 
  -2   3   3      338.04      329.75      5.23 o 
  -1   3   3      198.64      247.98      4.54 o 
   0   3   3        4.68        7.36      0.93 o 
   1   3   3       55.60       82.14      2.55 o 
   2   3   3        0.61        3.43      0.61 o 
   3   3   3      192.89      182.07      4.95 o 
   4   3   3      679.41      696.06      9.24 o 
   5   3   3      115.19      108.53      4.07 o 
   6   3   3      177.12      173.55      5.48 o 
   7   3   3       31.59       31.55      2.86 o 
   8   3   3       38.09       37.88      3.33 o 
   9   3   3       44.14       45.94      4.87 o 
  10   3   3        0.07        4.20      1.57 o 
  11   3   3        6.46       12.61      2.43 o 
  12   3   3       43.90       43.26      4.20 o 
  13   3   3        1.54        8.72      2.08 o 
 -14   4   3       48.23       48.65      4.88 o 
 -13   4   3        5.14        6.70      2.35 o 
 -12   4   3        8.32       13.51      2.96 o 
 -11   4   3       77.57       78.94      9.64 o 
 -10   4   3       64.91       60.62      4.50 o 
  -9   4   3      451.63      420.05      9.50 o 
  -8   4   3       69.56       65.26      3.53 o 
  -7   4   3      160.63      149.74      5.18 o 
  -6   4   3       15.91       22.36      2.68 o 
  -5   4   3      215.39      197.36      8.04 o 
  -4   4   3       16.13       18.31      2.38 o 
  -3   4   3        7.69        6.88      1.34 o 
  -2   4   3      449.68      477.97      9.39 o 
  -1   4   3      169.73      148.96      4.85 o 
   0   4   3      120.58      109.36      4.13 o 
   1   4   3       51.69       54.51      2.92 o 
   2   4   3      109.67      110.77      4.11 o 
   3   4   3      158.57      150.09      6.12 o 
   4   4   3        2.80        5.68      2.38 o 
   5   4   3      884.38      871.34     17.41 o 
   6   4   3       19.73       23.93      3.20 o 
   7   4   3      395.31      376.77     11.26 o 
   8   4   3       74.92       72.43      4.89 o 
   9   4   3        0.69        4.00      3.82 o 
  10   4   3       31.01       38.32      4.33 o 
  11   4   3       23.99       39.24      4.08 o 
 -13   5   3       56.53       60.99      5.51 o 
 -12   5   3       10.27       13.19      3.06 o 
 -11   5   3        4.06       14.73      4.13 o 
 -10   5   3       10.13        8.40      3.49 o 
  -9   5   3       45.68       48.62      3.49 o 
  -8   5   3      239.57      218.72      7.05 o 
  -7   5   3      346.79      326.13      8.62 o 
  -6   5   3        0.00        3.43      1.46 o 
  -5   5   3       36.25       35.92      2.87 o 
  -4   5   3      160.83      141.76      5.45 o 
  -3   5   3       41.44       44.69      3.05 o 
  -2   5   3      221.77      215.42      6.76 o 
  -1   5   3       29.77       32.25      3.06 o 
   0   5   3        3.75        4.56      1.63 o 
   1   5   3      375.07      338.28     10.68 o 
   2   5   3      445.80      432.80     12.54 o 
   3   5   3      488.55      491.67     12.89 o 
   4   5   3      140.75      125.45      6.31 o 
   5   5   3        0.24        2.88      1.37 o 
   6   5   3        7.15       11.21      2.29 o 
   7   5   3       88.43       91.28      5.66 o 
   8   5   3       49.96       47.94      4.05 o 
   9   5   3      190.23      199.14      8.99 o 
  10   5   3       14.37       24.02      3.46 o 
 -10   6   3       30.08       41.55      5.56 o 
  -9   6   3        5.66        9.22      1.82 o 
  -8   6   3        2.29        5.68      2.31 o 
  -7   6   3        5.18        6.60      2.17 o 
  -6   6   3      339.01      305.69      9.15 o 
  -5   6   3        0.94        5.28      1.59 o 
  -4   6   3      182.35      162.70      6.46 o 
  -3   6   3       97.14       86.33      4.68 o 
  -2   6   3       40.02       35.92      3.64 o 
  -1   6   3      112.72      102.20      5.08 o 
   0   6   3      313.80      291.70     10.86 o 
   1   6   3        2.39        3.42      1.47 o 
   2   6   3      185.09      173.48      8.37 o 
   3   6   3        0.17        1.57      1.31 o 
   4   6   3        1.47        1.71      1.26 o 
   5   6   3       38.34       43.19      4.14 o 
   6   6   3       14.99       24.47      3.62 o 
   7   6   3       16.31       35.40      4.34 o 
   8   6   3       17.36       31.03      3.89 o 
  -7   7   3        0.85        9.05      2.86 o 
  -6   7   3        1.06        3.98      1.33 o 
  -5   7   3       23.96       25.44      3.22 o 
  -4   7   3       45.95       40.38      3.35 o 
  -3   7   3        0.79        4.88      5.55 o 
  -2   7   3      208.69      198.99      9.57 o 
  -1   7   3        4.42        9.66      2.37 o 
   0   7   3        4.57       13.94      4.68 o 
   1   7   3        2.97        6.39      2.08 o 
   2   7   3        0.07        2.52      1.41 o 
   3   7   3       18.15       19.58      3.46 o 
   4   7   3       47.09       50.65      4.87 o 
 -16   0   4       50.64       52.23      6.49 o 
 -14   0   4      489.76      476.33     18.33 o 
 -12   0   4        1.55        0.38      2.35 o 
 -10   0   4      316.82      303.25      8.46 o 
  -8   0   4      300.52      373.59      8.55 o 
  -6   0   4      127.79      149.75      4.38 o 
  -4   0   4     3973.55     3621.42     41.18 o 
  -2   0   4    27491.78    26295.06    418.07 o 
   0   0   4     3141.42     3214.16     30.31 o 
   2   0   4     2014.97     2148.71     21.64 o 
   4   0   4      190.81      176.41      5.49 o 
   6   0   4     1341.97     1321.56     20.96 o 
   8   0   4      267.29      265.72      8.59 o 
  10   0   4      363.64      376.51     11.24 o 
  12   0   4       80.86       81.44      5.25 o 
 -17   1   4      137.36      127.12      7.45 o 
 -16   1   4        9.23       14.56      3.28 o 
 -15   1   4       63.54       61.38      4.82 o 
 -14   1   4       48.92       42.20      4.50 o 
 -13   1   4      303.07      279.81      9.36 o 
 -12   1   4      104.02      101.83      5.05 o 
 -11   1   4       31.31       34.62      2.25 o 
 -10   1   4        1.63        4.38      1.00 o 
  -9   1   4      136.60      116.65      3.40 o 
  -8   1   4        3.18        7.85      1.02 o 
  -7   1   4        0.60        3.04      0.58 o 
  -6   1   4      959.17      965.03     10.43 o 
  -5   1   4        2.95        3.43      0.53 o 
  -4   1   4      378.99      444.60      5.48 o 
  -3   1   4     3359.96     3485.51     29.80 o 
  -2   1   4     5522.07     5588.99     39.37 o 
  -1   1   4       58.09       56.95      1.50 o 
   0   1   4      108.92      137.05      2.53 o 
   1   1   4        0.25        1.80      0.40 o 
   2   1   4     3900.83     4046.56     29.55 o 
   3   1   4     1224.67     1324.21     11.66 o 
   4   1   4      699.79      692.62      8.86 o 
   5   1   4      392.27      393.95      6.56 o 
   6   1   4      627.28      691.65      9.83 o 
   7   1   4       15.86       17.94      1.81 o 
   8   1   4      103.78       92.35      3.51 o 
   9   1   4       36.62       34.37      2.29 o 
  10   1   4       98.95       96.18      3.85 o 
  11   1   4       63.68       62.46      3.80 o 
  12   1   4      121.35      122.86      5.52 o 
  13   1   4        0.03        6.55      1.90 o 
 -16   2   4        8.74       12.96      3.13 o 
 -15   2   4        7.82        6.27      2.29 o 
 -14   2   4       13.09        9.44      2.60 o 
 -13   2   4      335.10      320.97     13.55 o 
 -12   2   4      135.22      125.55      6.56 o 
 -11   2   4      191.55      170.91      4.70 o 
 -10   2   4        7.05        8.92      1.42 o 
  -9   2   4      897.49      845.49     11.02 o 
  -8   2   4      216.57      201.84      4.53 o 
  -7   2   4      151.38      132.49      3.45 o 
  -6   2   4       14.08       16.82      1.14 o 
  -5   2   4      269.00      204.11      4.52 o 
  -4   2   4      121.55      104.99      2.38 o 
  -3   2   4      516.65      534.41      6.53 o 
  -2   2   4      955.94     1136.37     11.35 o 
  -1   2   4       96.71      100.44      2.51 o 
   0   2   4       10.05        9.24      0.91 o 
   1   2   4      267.73      274.06      4.56 o 
   2   2   4      237.48      264.38      4.70 o 
   3   2   4       37.93       38.19      1.43 o 
   4   2   4       60.96       57.17      2.22 o 
   5   2   4       92.09       84.45      2.87 o 
   6   2   4       87.28       88.66      3.09 o 
   7   2   4      188.40      188.15      4.85 o 
   8   2   4       12.87       18.83      2.34 o 
   9   2   4       39.43       44.00      3.03 o 
  10   2   4       54.12       51.65      3.86 o 
  11   2   4        8.73       13.67      2.23 o 
  12   2   4        3.86        9.11      1.90 o 
  13   2   4       41.25       49.59      4.02 o 
 -15   3   4       54.78       59.43      4.94 o 
 -14   3   4        7.08        8.97      2.45 o 
 -13   3   4       31.36       38.49      3.87 o 
 -12   3   4      126.01      118.80      7.00 o 
 -11   3   4       84.20       81.92      3.29 o 
 -10   3   4      182.03      159.30      5.98 o 
  -9   3   4      159.63      142.64      4.25 o 
  -8   3   4      185.20      167.67      5.53 o 
  -7   3   4     1062.14     1055.54     14.70 o 
  -6   3   4       70.58       72.43      3.06 o 
  -5   3   4      722.63      705.01     10.77 o 
  -4   3   4      972.85     1095.89     11.74 o 
  -3   3   4        3.05       15.49      1.12 o 
  -2   3   4        2.08        2.17      0.56 o 
  -1   3   4      279.86      352.85      5.80 o 
   0   3   4       10.78       14.16      1.17 o 
   1   3   4       20.92       30.41      1.56 o 
   2   3   4      601.60      653.46      8.86 o 
   3   3   4      170.50      170.31      4.12 o 
   4   3   4      238.64      199.84      4.58 o 
   5   3   4        4.78        8.29      1.46 o 
   6   3   4      121.58      107.93      4.41 o 
   7   3   4       49.53       56.36      3.27 o 
   8   3   4      117.22      114.99      4.90 o 
   9   3   4       87.74       85.84      4.37 o 
  10   3   4        2.65        6.13      1.60 o 
  11   3   4        9.50       16.28      2.80 o 
  12   3   4        0.01        8.78      2.44 o 
 -14   4   4       18.84       17.56      3.50 o 
 -13   4   4        5.19        5.53      2.17 o 
 -12   4   4       27.87       30.99      6.56 o 
 -11   4   4        0.52        4.00      1.93 o 
 -10   4   4       64.85       57.55      3.01 o 
  -9   4   4      149.86      152.63      5.48 o 
  -8   4   4      470.76      435.89      9.42 o 
  -7   4   4       46.32       42.80      2.82 o 
  -6   4   4      614.56      594.23     10.86 o 
  -5   4   4        0.05        2.36      0.89 o 
  -4   4   4      230.26      212.01      8.62 o 
  -3   4   4        1.68        4.92      1.16 o 
  -2   4   4      240.26      232.67     13.89 o 
  -1   4   4      113.22      123.38      3.54 o 
   0   4   4      625.70      606.19     13.55 o 
   1   4   4      507.16      512.31      7.90 o 
   2   4   4      481.03      451.75      9.46 o 
   3   4   4      101.62       88.49      3.80 o 
   4   4   4      353.10      320.17      7.81 o 
   5   4   4        0.64        5.43      1.37 o 
   6   4   4      158.62      160.43      7.02 o 
   7   4   4       50.16       52.50      5.34 o 
   8   4   4      279.43      264.79      9.83 o 
   9   4   4       41.51       48.53      4.07 o 
  10   4   4        8.80       14.45      3.90 o 
  11   4   4       16.56       24.88      3.55 o 
 -13   5   4        4.87        6.70      2.44 o 
 -12   5   4       13.21       24.22      4.64 o 
 -11   5   4        8.09       12.36      2.33 o 
 -10   5   4       58.99       61.43      6.41 o 
  -9   5   4       67.52       62.30      5.20 o 
  -8   5   4        4.79       10.63      2.49 o 
  -7   5   4      210.50      186.96      6.34 o 
  -6   5   4       95.52       78.84      4.12 o 
  -5   5   4        5.84        6.90      1.52 o 
  -4   5   4      216.36      201.49      6.88 o 
  -3   5   4        1.36        3.97      1.26 o 
  -2   5   4      410.35      399.88      9.50 o 
  -1   5   4      141.63      139.95      5.43 o 
   0   5   4       82.94       78.66      4.06 o 
   1   5   4      205.74      181.03      6.31 o 
   2   5   4      543.04      513.64     13.85 o 
   3   5   4       84.95       95.42      5.41 o 
   4   5   4       65.89       74.48      4.83 o 
   5   5   4       49.58       40.26      4.25 o 
   6   5   4       57.83       53.33      5.14 o 
   7   5   4       21.79       24.73      3.53 o 
   8   5   4       30.77       39.40      4.47 o 
   9   5   4        5.80       14.81      2.75 o 
 -11   6   4       19.41       41.75      5.44 o 
 -10   6   4        5.97       20.32      5.48 o 
  -9   6   4       67.66       65.81      3.48 o 
  -8   6   4        5.74       12.51      3.14 o 
  -7   6   4        5.99        8.56      1.73 o 
  -6   6   4        0.01        2.51      1.09 o 
  -5   6   4      155.24      140.05      7.33 o 
  -4   6   4        5.30        6.78      1.83 o 
  -3   6   4      274.89      266.54      8.43 o 
  -2   6   4       96.91       89.49      4.74 o 
  -1   6   4       36.41       38.34      3.63 o 
   0   6   4        2.38        9.02      2.09 o 
   1   6   4       12.49       11.45      2.52 o 
   2   6   4       89.91       80.06      5.57 o 
   3   6   4      106.21       96.65      6.33 o 
   4   6   4       11.98       12.55      2.78 o 
   5   6   4       18.17       19.16      3.03 o 
   6   6   4       25.74       33.09      4.06 o 
   7   6   4        0.51        5.34      3.68 o 
  -7   7   4       37.17       49.33      4.44 o 
  -6   7   4        6.47        9.09      3.43 o 
  -5   7   4       31.89       38.02      3.55 o 
  -4   7   4       21.56       29.44      3.57 o 
  -3   7   4       18.35       24.04      3.17 o 
  -2   7   4       54.94       51.61      4.83 o 
  -1   7   4       70.85       61.64      5.06 o 
   0   7   4       26.87       34.39      4.55 o 
   1   7   4       44.80       57.92      5.26 o 
   2   7   4        0.02        2.95      2.15 o 
   3   7   4        0.79        4.51      1.84 o 
 -17   0   5        4.66        6.62      3.28 o 
 -15   0   5        5.77        5.86      3.26 o 
 -13   0   5     1220.64     1164.19     29.36 o 
 -11   0   5      139.76      144.03      5.99 o 
  -9   0   5      299.17      284.84      8.46 o 
  -7   0   5     1884.26     1902.30     30.07 o 
  -5   0   5     3325.56     3164.75     36.99 o 
  -3   0   5    10227.60    11002.05    179.57 o 
  -1   0   5        1.33        5.15      1.29 o 
   1   0   5     1178.46     1093.65     12.53 o 
   3   0   5      913.22      927.26     11.37 o 
   5   0   5       46.83       44.59      3.03 o 
   7   0   5     1209.93     1145.56     20.19 o 
   9   0   5      416.46      382.80     11.19 o 
  11   0   5       97.00       92.24      5.62 o 
  13   0   5        9.17       19.24      2.98 o 
 -17   1   5       74.91       77.53      7.11 o 
 -16   1   5       21.42       24.78      3.85 o 
 -15   1   5       18.69       22.49      3.61 o 
 -14   1   5      490.26      462.94     12.66 o 
 -13   1   5        2.78        1.20      1.67 o 
 -12   1   5      231.09      226.38      6.21 o 
 -11   1   5      324.52      282.63     10.26 o 
 -10   1   5       70.78       72.52      2.84 o 
  -9   1   5      928.22      915.18     11.33 o 
  -8   1   5      294.61      305.21      5.44 o 
  -7   1   5      414.58      425.46      6.29 o 
  -6   1   5      120.73      108.05      2.65 o 
  -5   1   5      275.58      266.82      4.11 o 
  -4   1   5     2053.53     2018.49     17.61 o 
  -3   1   5     2545.93     2564.89     35.93 o 
  -2   1   5       65.00       57.39      1.43 o 
  -1   1   5       84.45      141.14      2.38 o 
   0   1   5      201.15      213.34      3.17 o 
   1   1   5        7.52        9.22      1.27 o 
   2   1   5      980.99      959.15      9.21 o 
   3   1   5      489.31      491.13      5.84 o 
   4   1   5        4.81        5.60      0.91 o 
   5   1   5      498.32      474.77      7.64 o 
   6   1   5       21.10       23.01      1.76 o 
   7   1   5      461.72      435.49      7.94 o 
   8   1   5      145.35      137.35      4.42 o 
   9   1   5       20.14       22.90      2.24 o 
  10   1   5      126.34      124.42      4.51 o 
  11   1   5       26.21       32.42      3.36 o 
  12   1   5       50.32       57.97      3.74 o 
 -16   2   5      134.85      143.76      7.52 o 
 -15   2   5        0.35        3.34      1.94 o 
 -14   2   5        0.75        4.10      1.79 o 
 -13   2   5       30.85       44.44      5.55 o 
 -12   2   5      153.07      148.08      7.17 o 
 -11   2   5       50.84       49.84      4.19 o 
 -10   2   5      660.19      582.51     15.99 o 
  -9   2   5       68.91       76.22      2.83 o 
  -8   2   5      177.17      172.71      4.13 o 
  -7   2   5       64.86       53.29      2.16 o 
  -6   2   5      316.89      335.98      5.60 o 
  -5   2   5       81.74      103.59      2.78 o 
  -4   2   5     1014.43     1092.08     11.19 o 
  -3   2   5      725.69      745.93      8.46 o 
  -2   2   5      721.59      740.76      8.49 o 
  -1   2   5       82.07       95.60      2.47 o 
   0   2   5     1177.70     1238.76     12.64 o 
   1   2   5      106.34       99.87      2.68 o 
   2   2   5      158.82      157.90      3.50 o 
   3   2   5       25.93       25.08      1.20 o 
   4   2   5       89.77       80.66      2.80 o 
   5   2   5       59.41       58.30      2.93 o 
   6   2   5      652.99      656.38      9.87 o 
   7   2   5       62.70       68.68      2.98 o 
   8   2   5        3.80       10.74      1.88 o 
   9   2   5        0.46        2.53      1.05 o 
  10   2   5       37.56       42.02      3.43 o 
  11   2   5        1.04        3.76      2.41 o 
  12   2   5       79.74       91.61      5.78 o 
 -16   3   5        6.84       10.23      2.70 o 
 -15   3   5       44.40       51.27      4.64 o 
 -14   3   5      203.32      182.09     14.31 o 
 -13   3   5        1.40        5.70      1.92 o 
 -12   3   5       11.03       16.73      2.03 o 
 -11   3   5       65.51       63.25      2.98 o 
 -10   3   5        0.94        3.15      1.12 o 
  -9   3   5      561.07      514.02     14.64 o 
  -8   3   5       50.72       52.53      2.47 o 
  -7   3   5      342.29      330.63     17.56 o 
  -6   3   5       36.82       24.87      1.94 o 
  -5   3   5      144.72      137.41      4.13 o 
  -4   3   5      443.78      425.97      6.32 o 
  -3   3   5     1277.45     1408.14     14.56 o 
  -2   3   5      570.23      630.82      8.41 o 
  -1   3   5      169.96      180.13      4.06 o 
   0   3   5       25.83       34.21      1.67 o 
   1   3   5      222.84      265.69      5.17 o 
   2   3   5      666.37      691.63      9.39 o 
   3   3   5        7.73       13.35      1.33 o 
   4   3   5       52.32       60.10      2.52 o 
   5   3   5      360.79      341.64      8.08 o 
   6   3   5      312.57      292.09      7.67 o 
   7   3   5       30.33       37.03      3.00 o 
   8   3   5        0.33        3.91      1.14 o 
   9   3   5        3.05        6.81      1.67 o 
  10   3   5      104.43       97.77      4.91 o 
  11   3   5       65.25       72.56      5.51 o 
 -15   4   5        2.09        3.93      2.07 o 
 -14   4   5        0.94        6.90      2.39 o 
 -13   4   5       42.80       53.33      3.46 o 
 -12   4   5        1.08        7.58      2.81 o 
 -11   4   5       78.28       81.25      4.06 o 
 -10   4   5        9.42       14.11      2.60 o 
  -9   4   5       17.00       14.02      2.11 o 
  -8   4   5        5.75        9.09      1.83 o 
  -7   4   5     1089.60     1031.24     15.51 o 
  -6   4   5        7.45        7.00      1.44 o 
  -5   4   5      371.21      347.70      8.02 o 
  -4   4   5       22.68       23.64      2.12 o 
  -3   4   5       19.27       24.40      2.13 o 
  -2   4   5       47.72       39.55      2.71 o 
  -1   4   5      122.03      125.19      6.02 o 
   0   4   5       60.28       65.16      2.69 o 
   1   4   5      699.77      672.06      9.80 o 
   2   4   5        1.61        4.83      0.94 o 
   3   4   5      214.31      209.56      5.21 o 
   4   4   5      623.31      586.53     11.32 o 
   5   4   5       55.35       51.29      3.16 o 
   6   4   5        3.54        6.47      1.41 o 
   7   4   5       82.98       88.91      4.44 o 
   8   4   5       67.46       67.51      4.79 o 
   9   4   5       85.50       92.62      5.71 o 
  10   4   5        0.60        5.49      1.67 o 
 -13   5   5        1.14        3.18      1.95 o 
 -12   5   5        3.65       14.31      5.37 o 
 -11   5   5        6.10        6.58      2.33 o 
 -10   5   5        0.02        3.38      2.43 o 
  -9   5   5      267.57      244.15      7.52 o 
  -8   5   5       11.90       13.46      2.31 o 
  -7   5   5        5.41        7.48      2.34 o 
  -6   5   5        1.28        3.49      1.08 o 
  -5   5   5      167.53      148.72      5.61 o 
  -4   5   5       54.78       58.54      3.51 o 
  -3   5   5      365.04      349.44      9.48 o 
  -2   5   5      102.81       85.96      4.22 o 
  -1   5   5      163.98      150.71      5.64 o 
   0   5   5      222.90      231.43      7.10 o 
   1   5   5       32.94       42.62      3.20 o 
   2   5   5      321.87      298.85      8.30 o 
   3   5   5       23.40       31.34      3.62 o 
   4   5   5       12.06       15.56      2.71 o 
   5   5   5      135.43      141.39      8.33 o 
   6   5   5        0.10        3.57      1.25 o 
   7   5   5       49.73       53.83      4.26 o 
   8   5   5       37.57       41.36      3.68 o 
   9   5   5        9.75       19.40      2.95 o 
 -11   6   5       13.47       20.34      5.41 o 
 -10   6   5        2.27        6.50      3.17 o 
  -9   6   5        0.80        6.50      2.22 o 
  -8   6   5        2.74        8.93      2.67 o 
  -7   6   5        0.69        3.94      2.07 o 
  -6   6   5        3.08        6.47      1.45 o 
  -5   6   5       11.19       11.59      2.11 o 
  -4   6   5        1.82        5.47      1.59 o 
  -3   6   5        7.65        7.84      1.73 o 
  -2   6   5      229.22      207.64      7.37 o 
  -1   6   5       58.93       57.96      3.82 o 
   0   6   5      321.61      323.58      9.44 o 
   1   6   5        6.56       14.04      2.80 o 
   2   6   5        0.67        3.83      2.00 o 
   3   6   5       10.41       16.69      3.23 o 
   4   6   5       54.12       60.20      5.35 o 
   5   6   5        6.81       12.49      2.38 o 
   6   6   5       47.68       53.10      4.29 o 
  -7   7   5       24.06       37.37      3.30 o 
  -6   7   5        9.32       19.04      3.27 o 
  -5   7   5       10.79       18.82      2.90 o 
  -4   7   5       65.27       60.45      4.25 o 
  -3   7   5       13.51       19.14      2.75 o 
  -2   7   5        1.80        7.25      1.73 o 
  -1   7   5       16.59       23.10      3.76 o 
   0   7   5        2.23        6.75      1.76 o 
   1   7   5       46.98       53.11      4.90 o 
   2   7   5       87.36       86.17      6.25 o 
 -16   0   6      266.53      258.49     13.60 o 
 -14   0   6      114.35      128.05      8.67 o 
 -12   0   6      360.82      328.17     18.59 o 
 -10   0   6      270.23      236.96      7.31 o 
  -8   0   6      548.93      613.34     11.47 o 
  -6   0   6     3667.98     3879.61     45.19 o 
  -4   0   6     2804.78     2776.12     52.38 o 
  -2   0   6       15.52       25.04      0.97 o 
   0   0   6      625.42      679.46      8.94 o 
   2   0   6        0.86        2.31      0.54 o 
   4   0   6       12.38        8.02      1.60 o 
   6   0   6        0.24        2.69      2.52 o 
   8   0   6        6.26       12.67      2.49 o 
  10   0   6      182.98      167.60      7.67 o 
  12   0   6      373.99      416.95     13.45 o 
 -17   1   6       40.24       50.14      6.12 o 
 -16   1   6       23.20       25.50      3.83 o 
 -15   1   6       26.60       35.39      4.07 o 
 -14   1   6      158.79      143.82      6.68 o 
 -13   1   6      188.40      189.00      9.77 o 
 -12   1   6        8.12       12.07      2.35 o 
 -11   1   6       73.35       66.29      2.82 o 
 -10   1   6      298.23      283.25      5.77 o 
  -9   1   6      399.08      417.59      6.89 o 
  -8   1   6     1107.20     1083.82     12.16 o 
  -7   1   6       32.72       34.04      1.53 o 
  -6   1   6      240.43      235.39      4.01 o 
  -5   1   6     2168.28     2250.14     19.89 o 
  -4   1   6      833.83      905.53      9.89 o 
  -3   1   6     1897.65     1963.59     17.28 o 
  -2   1   6     1221.75     1161.82     10.12 o 
  -1   1   6     1335.88     1295.62     13.61 o 
   0   1   6        8.34       13.57      0.93 o 
   1   1   6      622.66      699.41      6.83 o 
   2   1   6      113.42      118.71      2.34 o 
   3   1   6      109.53      116.32      3.01 o 
   4   1   6        6.08       12.88      1.41 o 
   5   1   6      568.55      530.95      8.46 o 
   6   1   6      103.24       83.83      3.26 o 
   7   1   6      229.39      207.11      5.45 o 
   8   1   6       49.99       51.36      2.73 o 
   9   1   6       39.81       38.03      2.54 o 
  10   1   6      121.74      109.54      4.34 o 
  11   1   6       69.18       79.54      4.37 o 
  12   1   6        2.67        9.95      1.66 o 
 -17   2   6       28.13       35.57      4.55 o 
 -16   2   6        0.59        3.41      1.93 o 
 -15   2   6      218.73      219.43      8.75 o 
 -14   2   6       12.75       15.56      2.72 o 
 -13   2   6      195.10      193.95      5.38 o 
 -12   2   6       13.29       21.32      3.51 o 
 -11   2   6       11.30       11.91      1.75 o 
 -10   2   6       73.85       68.35      2.79 o 
  -9   2   6      466.44      458.37      7.53 o 
  -8   2   6       26.13       29.81      1.67 o 
  -7   2   6      799.52      742.93      9.52 o 
  -6   2   6       47.46       46.02      1.88 o 
  -5   2   6     2508.95     2594.14     23.32 o 
  -4   2   6      320.36      360.25      4.98 o 
  -3   2   6       87.74       82.38      2.33 o 
  -2   2   6     1327.49     1441.01     14.17 o 
  -1   2   6      187.56      153.33      3.31 o 
   0   2   6      522.33      551.11      7.30 o 
   1   2   6     1324.38     1311.99     13.64 o 
   2   2   6       17.34       19.76      1.19 o 
   3   2   6      282.15      293.46      5.65 o 
   4   2   6       25.01       28.33      1.80 o 
   5   2   6        9.29       13.90      1.57 o 
   6   2   6       45.56       53.43      2.61 o 
   7   2   6      333.65      319.58      6.97 o 
   8   2   6       36.08       28.61      2.96 o 
   9   2   6       78.39       89.64      4.52 o 
  10   2   6        0.01        4.01      1.20 o 
  11   2   6       12.94       22.77      2.91 o 
 -16   3   6        0.48        2.40      1.77 o 
 -15   3   6        0.00        4.84      1.79 o 
 -14   3   6       54.84       61.64      9.80 o 
 -13   3   6      162.06      159.64      5.76 o 
 -12   3   6       23.65       34.28      3.27 o 
 -11   3   6      356.77      330.41      7.12 o 
 -10   3   6      233.72      208.42      5.40 o 
  -9   3   6      329.96      311.15      6.50 o 
  -8   3   6      121.10      119.85      3.74 o 
  -7   3   6        4.83        4.47      0.87 o 
  -6   3   6      529.79      525.10     16.83 o 
  -5   3   6        0.68        1.40      0.61 o 
  -4   3   6       74.48       61.53      2.81 o 
  -3   3   6      105.91       81.45      2.63 o 
  -2   3   6       11.49       10.47      1.15 o 
  -1   3   6      331.32      370.03      6.44 o 
   0   3   6      220.42      216.35      4.61 o 
   1   3   6       98.90       97.20      3.05 o 
   2   3   6      317.04      297.96      8.59 o 
   3   3   6      232.33      235.10      5.29 o 
   4   3   6       62.62       60.56      2.68 o 
   5   3   6      181.14      190.74      6.02 o 
   6   3   6       23.34       24.73      2.70 o 
   7   3   6       50.61       50.38      3.19 o 
   8   3   6       15.90       28.94      3.05 o 
   9   3   6        1.93        5.06      1.31 o 
  10   3   6       16.76       22.22      2.95 o 
 -15   4   6       20.19       24.48      3.90 o 
 -14   4   6       35.28       43.97      3.06 o 
 -13   4   6       20.22       32.72      7.77 o 
 -12   4   6      104.51      107.59      4.25 o 
 -11   4   6       21.96       27.32      2.50 o 
 -10   4   6      269.05      249.54      6.36 o 
  -9   4   6      174.85      154.95      4.87 o 
  -8   4   6       21.13       20.68      2.37 o 
  -7   4   6        0.01       -0.22      0.79 o 
  -6   4   6       85.26       74.76      3.61 o 
  -5   4   6        5.44        9.43      2.24 o 
  -4   4   6      218.55      203.22      6.22 o 
  -3   4   6       47.10       52.96      2.90 o 
  -2   4   6        5.46        6.82      1.09 o 
  -1   4   6       12.15       16.87      1.54 o 
   0   4   6       81.21       78.90      3.06 o 
   1   4   6        1.15        5.60      0.90 o 
   2   4   6      492.44      475.41      8.27 o 
   3   4   6        0.87        4.11      1.11 o 
   4   4   6       27.10       32.36      2.59 o 
   5   4   6       16.10       18.85      2.43 o 
   6   4   6      201.19      205.70      6.89 o 
   7   4   6        2.98        5.86      1.36 o 
   8   4   6        2.98        6.67      1.37 o 
   9   4   6        5.56        9.32      1.76 o 
 -13   5   6        9.67       11.29      2.43 o 
 -12   5   6        0.95        5.72      1.52 o 
 -11   5   6       22.67       31.75      2.60 o 
 -10   5   6       42.07       43.97      2.72 o 
  -9   5   6       25.36       24.98      3.92 o 
  -8   5   6       55.57       62.43      3.67 o 
  -7   5   6        9.04       10.47      1.83 o 
  -6   5   6        4.84        5.61      1.35 o 
  -5   5   6       18.95       15.70      2.24 o 
  -4   5   6       63.53       66.72      3.66 o 
  -3   5   6       37.24       36.64      2.95 o 
  -2   5   6      161.82      131.27      5.26 o 
  -1   5   6       42.75       51.12      3.22 o 
   0   5   6      179.32      191.51      6.49 o 
   1   5   6       97.12      102.43      3.88 o 
   2   5   6       33.79       37.03      2.12 o 
   3   5   6       91.07       99.55      4.46 o 
   4   5   6        0.80        4.70      1.23 o 
   5   5   6      226.09      200.14      8.51 o 
   6   5   6       30.55       36.16      4.09 o 
   7   5   6        0.07        5.56      1.45 o 
   8   5   6       63.25       74.23      5.15 o 
 -11   6   6       19.44       38.14      2.98 o 
 -10   6   6        5.65        9.85      2.47 o 
  -9   6   6       20.65       25.75      3.39 o 
  -8   6   6        4.98       12.99      3.28 o 
  -7   6   6       38.43       45.30      3.31 o 
  -6   6   6       13.77       15.52      3.76 o 
  -5   6   6       22.74       30.34      3.27 o 
  -4   6   6       45.74       42.56      3.44 o 
  -3   6   6        0.19        3.09      2.03 o 
  -2   6   6       47.67       43.15      3.54 o 
  -1   6   6       67.63       65.81      4.08 o 
   0   6   6       11.52       16.52      2.54 o 
   1   6   6      259.34      279.52      8.72 o 
   2   6   6       51.91       53.67      4.84 o 
   3   6   6        7.68       10.69      2.44 o 
   4   6   6        1.15        5.46      1.34 o 
   5   6   6       27.38       38.50      3.85 o 
  -6   7   6        8.35       12.44      1.98 o 
  -5   7   6       45.78       44.12      3.61 o 
  -4   7   6        0.69        4.47      1.57 o 
  -3   7   6       75.54       88.02      5.10 o 
  -2   7   6        0.16        2.94      2.43 o 
  -1   7   6       42.94       45.18      3.61 o 
   0   7   6        8.56       13.01      2.50 o 
   1   7   6        7.54        7.34      2.14 o 
 -17   0   7       82.32       97.30      8.13 o 
 -15   0   7       97.92       76.69      6.76 o 
 -13   0   7       73.50       78.39      6.92 o 
 -11   0   7       57.00       73.50      4.06 o 
  -9   0   7      121.60      117.35      4.58 o 
  -7   0   7      572.00      637.75     15.63 o 
  -5   0   7     4715.41     5184.62     92.08 o 
  -3   0   7     1525.17     1642.93     34.56 o 
  -1   0   7        4.54       11.98      1.49 o 
   1   0   7      828.42      864.76     15.46 o 
   3   0   7      256.87      253.43      7.20 o 
   5   0   7      293.36      221.06     14.15 o 
   7   0   7       31.63       39.25      3.55 o 
   9   0   7      113.04      113.84      6.21 o 
  11   0   7       60.53       72.05      5.12 o 
 -17   1   7        0.41        3.23      1.65 o 
 -16   1   7      325.50      306.19     10.44 o 
 -15   1   7       20.79       26.01      3.45 o 
 -14   1   7      194.57      182.22      5.32 o 
 -13   1   7       22.67       29.40      2.43 o 
 -12   1   7       29.71       26.12      2.03 o 
 -11   1   7       94.13       90.28      3.23 o 
 -10   1   7       82.39       87.62      3.08 o 
  -9   1   7        2.22        5.38      0.87 o 
  -8   1   7       51.37       51.78      2.14 o 
  -7   1   7       27.93       29.40      1.36 o 
  -6   1   7      588.54      613.07     11.39 o 
  -5   1   7     1339.71     1276.69     15.36 o 
  -4   1   7     2161.66     2228.43     19.56 o 
  -3   1   7      606.85      676.30      7.32 o 
  -2   1   7     1947.13     2013.15     16.20 o 
  -1   1   7      844.74      902.68      8.71 o 
   0   1   7     1124.34     1142.84     10.60 o 
   1   1   7      485.71      446.67      5.28 o 
   2   1   7        7.60        9.05      1.86 o 
   3   1   7       57.19       58.34      2.38 o 
   4   1   7      136.09      109.88      3.50 o 
   5   1   7      158.21      156.71      5.67 o 
   6   1   7        0.23        3.16      1.03 o 
   7   1   7       81.23       78.08      3.37 o 
   8   1   7       76.40       76.32      3.44 o 
   9   1   7       48.80       51.64      2.98 o 
  10   1   7        0.00        3.39      0.94 o 
  11   1   7       40.00       42.43      3.23 o 
 -17   2   7        7.33       13.32      2.52 o 
 -16   2   7       22.68       32.95      4.05 o 
 -15   2   7        0.49        1.72      2.08 o 
 -14   2   7      392.00      371.96      9.04 o 
 -13   2   7       60.72       66.49      3.74 o 
 -12   2   7      942.40      943.80     13.04 o 
 -11   2   7      107.31      102.55      5.02 o 
 -10   2   7      113.24      118.77      3.68 o 
  -9   2   7        0.07        3.01      0.72 o 
  -8   2   7      531.59      481.75      8.84 o 
  -7   2   7       67.68       68.92      2.39 o 
  -6   2   7     1110.96     1100.65     12.12 o 
  -5   2   7        3.96       10.35      0.96 o 
  -4   2   7      821.30      775.73      8.37 o 
  -3   2   7       17.48       25.64      1.43 o 
  -2   2   7      214.99      208.26      3.74 o 
  -1   2   7       13.87       17.99      1.18 o 
   0   2   7     1183.72     1177.70     12.62 o 
   1   2   7     1147.22     1226.24     24.27 o 
   2   2   7      506.61      476.33      9.34 o 
   3   2   7      143.66      130.90      3.78 o 
   4   2   7      293.28      268.70      5.82 o 
   5   2   7       79.38       69.13      2.99 o 
   6   2   7       78.47       66.77      3.04 o 
   7   2   7       32.33       37.17      2.34 o 
   8   2   7        0.65        5.93      1.74 o 
   9   2   7        4.89        9.35      1.68 o 
  10   2   7        8.10       11.87      2.00 o 
 -16   3   7       77.34       83.81      7.70 o 
 -15   3   7       15.78       19.64      3.13 o 
 -14   3   7       60.22       69.43      3.76 o 
 -13   3   7        2.14        6.82      1.18 o 
 -12   3   7       79.65       73.89      3.30 o 
 -11   3   7       30.04       32.72      2.54 o 
 -10   3   7     1602.13     1473.39     25.22 o 
  -9   3   7      106.99       99.67      3.59 o 
  -8   3   7      898.25      845.93     11.48 o 
  -7   3   7      186.82      162.26      4.27 o 
  -6   3   7       45.03       39.69      2.08 o 
  -5   3   7      100.87      103.53      5.20 o 
  -4   3   7      142.09      113.98      3.18 o 
  -3   3   7       13.83       11.10      1.20 o 
  -2   3   7       89.07       82.44      2.77 o 
  -1   3   7       11.76       11.55      1.31 o 
   0   3   7      471.44      460.84      7.35 o 
   1   3   7       52.47       50.75      4.20 o 
   2   3   7      223.59      207.72      5.47 o 
   3   3   7      252.06      254.63      5.74 o 
   4   3   7       50.80       55.53      2.63 o 
   5   3   7      113.16      116.23      4.72 o 
   6   3   7       27.42       38.24      2.80 o 
   7   3   7        0.32        3.73      1.77 o 
   8   3   7        2.86        8.10      1.53 o 
   9   3   7       65.59       64.92      3.91 o 
  10   3   7        1.58        5.64      2.20 o 
 -15   4   7        0.29        0.75      1.22 o 
 -14   4   7        3.77        7.79      2.04 o 
 -13   4   7       13.47       24.17      4.19 o 
 -12   4   7      135.99      130.65      6.01 o 
 -11   4   7       57.83       53.80      2.87 o 
 -10   4   7        3.84        7.05      1.36 o 
  -9   4   7      370.41      365.38      7.72 o 
  -8   4   7      224.64      208.61      5.55 o 
  -7   4   7       53.70       44.66      2.85 o 
  -6   4   7       62.19       53.65      3.04 o 
  -5   4   7        0.00        1.36      0.83 o 
  -4   4   7      170.32      164.55      5.33 o 
  -3   4   7      142.25      128.22      4.68 o 
  -2   4   7        0.71        2.85      0.69 o 
  -1   4   7       90.39       92.31      3.39 o 
   0   4   7       15.70       17.39      1.83 o 
   1   4   7       20.85       27.66      1.86 o 
   2   4   7      100.64      100.94      3.95 o 
   3   4   7        3.78        5.32      1.13 o 
   4   4   7        0.94        4.20      1.18 o 
   5   4   7      206.35      197.81      6.66 o 
   6   4   7        6.98       12.16      2.03 o 
   7   4   7       87.21       97.40      4.78 o 
   8   4   7        0.59        5.59      1.43 o 
   9   4   7        7.12       15.07      2.84 o 
 -13   5   7        7.50       20.08      4.79 o 
 -12   5   7        2.42        4.71      1.68 o 
 -11   5   7       28.41       36.72      2.65 o 
 -10   5   7       81.51       78.41      3.66 o 
  -9   5   7       76.76       75.28      4.10 o 
  -8   5   7        0.06        3.66      1.25 o 
  -7   5   7       54.04       47.44      3.20 o 
  -6   5   7       55.63       47.11      5.42 o 
  -5   5   7       73.87       70.85      3.76 o 
  -4   5   7        4.74        9.42      1.88 o 
  -3   5   7       14.25       18.72      2.33 o 
  -2   5   7      115.67      123.85      5.11 o 
  -1   5   7       77.53       74.15      3.95 o 
   0   5   7        0.01        2.74      1.22 o 
   1   5   7       21.50       22.31      1.98 o 
   2   5   7        9.79       13.64      1.86 o 
   3   5   7       21.25       28.08      2.58 o 
   4   5   7       38.90       43.55      3.02 o 
   5   5   7        0.48        6.03      1.28 o 
   6   5   7       58.35       63.16      3.79 o 
   7   5   7       78.92       83.78      5.47 o 
 -10   6   7       18.32       34.23      2.76 o 
  -9   6   7        2.05       12.77      4.83 o 
  -8   6   7       63.27       64.88      3.90 o 
  -7   6   7        6.92        9.29      2.10 o 
  -6   6   7       89.12       86.74      4.65 o 
  -5   6   7       35.92       35.16      3.09 o 
  -4   6   7       91.85       98.51      4.95 o 
  -3   6   7        5.95        6.62      1.49 o 
  -2   6   7       16.58       27.62      3.17 o 
  -1   6   7        4.50        4.69      1.98 o 
   0   6   7       93.00       91.95      4.83 o 
   1   6   7        1.85        4.51      1.37 o 
   2   6   7       68.04       87.72      6.98 o 
   3   6   7        8.59       13.72      4.46 o 
   4   6   7        3.62        8.79      1.91 o 
  -5   7   7       26.42       35.04      3.27 o 
  -4   7   7       57.56       52.67      3.76 o 
  -3   7   7       22.53       23.88      3.13 o 
  -2   7   7       47.26       66.36      5.49 o 
  -1   7   7        5.25        6.88      1.55 o 
 -14   0   8      109.02      119.75      9.37 o 
 -12   0   8        2.77        5.53      1.47 o 
 -10   0   8      643.75      658.45     27.46 o 
  -8   0   8        1.05        1.89      2.11 o 
  -6   0   8     1174.66     1145.83     29.03 o 
  -4   0   8       77.91       66.33      5.31 o 
  -2   0   8      165.34      172.31      3.91 o 
   0   0   8     3019.11     3029.17     53.13 o 
   2   0   8       25.52       29.23      2.37 o 
   4   0   8      501.36      449.30     10.99 o 
   6   0   8      121.74      123.70      6.68 o 
   8   0   8      244.20      237.38      9.10 o 
  10   0   8       34.82       49.09      4.39 o 
 -15   1   8      237.98      220.86      8.55 o 
 -14   1   8        1.51        7.08      1.86 o 
 -13   1   8      155.16      149.76      4.58 o 
 -12   1   8       34.79       38.08      2.13 o 
 -11   1   8       26.88       31.81      1.90 o 
 -10   1   8       88.38       87.57      2.93 o 
  -9   1   8      144.69      134.10      3.67 o 
  -8   1   8        9.25       17.02      1.12 o 
  -7   1   8      828.00      816.36      9.30 o 
  -6   1   8      381.33      356.66      4.84 o 
  -5   1   8      195.69      181.65      4.11 o 
  -4   1   8      913.26      887.53     14.59 o 
  -3   1   8       69.19       79.64      1.76 o 
  -2   1   8      484.58      463.00      5.45 o 
  -1   1   8        4.28        8.06      0.71 o 
   0   1   8      515.03      526.36      6.37 o 
   1   1   8      647.91      640.43      8.75 o 
   2   1   8      440.00      423.85      6.07 o 
   3   1   8        6.72       10.43      1.37 o 
   4   1   8      637.54      608.70     10.47 o 
   5   1   8       58.14       58.79      2.79 o 
   6   1   8      171.58      151.92      4.71 o 
   7   1   8       44.83       49.31      2.69 o 
   8   1   8        1.91        5.44      1.14 o 
   9   1   8       68.31       71.27      3.47 o 
  10   1   8       28.44       39.41      2.72 o 
 -16   2   8        3.52        6.54      2.38 o 
 -15   2   8        0.98        9.27      6.38 o 
 -14   2   8        2.30       10.54      2.92 o 
 -13   2   8      164.93      162.87      5.93 o 
 -12   2   8       17.61       24.59      2.24 o 
 -11   2   8     1261.21     1163.33     21.42 o 
 -10   2   8      164.81      157.64      4.24 o 
  -9   2   8      282.36      281.15      6.56 o 
  -8   2   8      124.39      116.98      3.24 o 
  -7   2   8        0.02        3.40      0.78 o 
  -6   2   8      307.60      307.94      5.35 o 
  -5   2   8     1527.00     1493.25     13.69 o 
  -4   2   8      142.85      153.24      3.14 o 
  -3   2   8      525.02      452.35      6.01 o 
  -2   2   8      197.70      221.51      4.00 o 
  -1   2   8        5.66       14.26      1.05 o 
   0   2   8      167.73      163.51      3.65 o 
   1   2   8       11.51       14.44      1.39 o 
   2   2   8       55.75       56.02      2.12 o 
   3   2   8      268.87      234.94      5.42 o 
   4   2   8       42.37       42.16      2.31 o 
   5   2   8      330.52      313.97      6.85 o 
   6   2   8        8.05       12.43      1.68 o 
   7   2   8        6.61       12.23      1.62 o 
   8   2   8       16.36       26.61      2.90 o 
   9   2   8        5.85        9.85      1.65 o 
  10   2   8       20.46       27.57      3.28 o 
 -16   3   8       12.83       19.04      4.30 o 
 -15   3   8       88.65       97.74      5.82 o 
 -14   3   8       25.99       44.14      3.25 o 
 -13   3   8       58.48       55.21      3.89 o 
 -12   3   8        0.45        3.57      1.28 o 
 -11   3   8       13.98       24.16      1.97 o 
 -10   3   8       35.94       38.55      2.24 o 
  -9   3   8     1150.73     1152.11     14.36 o 
  -8   3   8      296.12      291.22      6.04 o 
  -7   3   8     1556.85     1407.56     16.17 o 
  -6   3   8        4.98        3.52      1.27 o 
  -5   3   8       27.90       32.31      1.60 o 
  -4   3   8       71.74       61.36      2.42 o 
  -3   3   8       71.08       74.34      2.63 o 
  -2   3   8      159.63      168.58      4.19 o 
  -1   3   8      646.25      622.29      8.89 o 
   0   3   8       28.07       26.96      1.61 o 
   1   3   8       66.18       60.70      2.50 o 
   2   3   8      161.79      162.77      4.52 o 
   3   3   8       86.69       92.50      3.45 o 
   4   3   8      176.86      179.52      5.06 o 
   5   3   8        0.05        3.40      0.96 o 
   6   3   8       13.45       19.15      2.37 o 
   7   3   8       47.92       46.03      3.26 o 
   8   3   8        4.04        7.78      1.36 o 
   9   3   8        0.75        6.54      2.00 o 
 -15   4   8        4.08       19.41     10.06 o 
 -14   4   8       11.50       22.45      4.75 o 
 -13   4   8        0.14        8.51      3.26 o 
 -12   4   8        1.22        6.66      2.96 o 
 -11   4   8      127.40      120.69      5.40 o 
 -10   4   8       36.77       42.68      3.12 o 
  -9   4   8       13.45       16.41      1.85 o 
  -8   4   8       20.86       17.48      1.95 o 
  -7   4   8       15.21       17.41      1.82 o 
  -6   4   8      507.56      480.64      9.81 o 
  -5   4   8      572.15      524.98     10.29 o 
  -4   4   8      111.06      105.86      4.28 o 
  -3   4   8      167.31      141.51      4.97 o 
  -2   4   8      137.65      149.07      4.36 o 
  -1   4   8        0.06        3.32      1.53 o 
   0   4   8      914.34      915.91     12.77 o 
   1   4   8        8.03       15.03      1.63 o 
   2   4   8        0.15        4.07      1.02 o 
   3   4   8        2.29        5.33      1.18 o 
   4   4   8        0.19        4.35      1.04 o 
   5   4   8        0.20        2.69      0.93 o 
   6   4   8       70.94       71.59      3.99 o 
   7   4   8       28.02       36.16      2.87 o 
   8   4   8       67.88       67.57      3.96 o 
 -13   5   8       24.93       43.30      4.94 o 
 -12   5   8       65.16       65.47      4.67 o 
 -11   5   8       15.17       25.40      3.14 o 
 -10   5   8        1.57        7.02      2.83 o 
  -9   5   8       53.86       59.33      3.84 o 
  -8   5   8        2.86        2.02      1.63 o 
  -7   5   8        0.03       -0.62      1.06 o 
  -6   5   8        5.06        7.42      1.63 o 
  -5   5   8        0.18        4.33      1.87 o 
  -4   5   8      276.41      255.59      7.52 o 
  -3   5   8        5.90        6.88      1.54 o 
  -2   5   8      210.58      231.48      7.16 o 
  -1   5   8       10.26       12.30      1.92 o 
   0   5   8       22.65       23.01      2.64 o 
   1   5   8       11.90       17.77      2.29 o 
   2   5   8       78.62       89.54      4.21 o 
   3   5   8       46.09       51.27      3.22 o 
   4   5   8       47.15       46.79      3.06 o 
   5   5   8        6.45       10.74      1.61 o 
   6   5   8        0.60        6.69      1.45 o 
 -10   6   8        0.16        6.02      2.66 o 
  -9   6   8        7.06       18.73      5.32 o 
  -8   6   8        2.98        8.12      4.73 o 
  -7   6   8       42.70       41.51      4.90 o 
  -6   6   8        3.81        3.67      2.33 o 
  -5   6   8      121.19      131.80      7.56 o 
  -4   6   8       49.11       46.83      4.84 o 
  -3   6   8       48.58       48.23      3.37 o 
  -2   6   8       11.85       16.96      2.29 o 
  -1   6   8       38.90       48.76      3.42 o 
   0   6   8       42.97       47.91      3.42 o 
   1   6   8        2.84        9.10      1.79 o 
   2   6   8        1.82        3.20      1.42 o 
   3   6   8       16.09       21.58      3.49 o 
 -15   0   9       86.56      106.41      9.41 o 
 -13   0   9       24.02       30.56      6.35 o 
 -11   0   9      198.67      180.89     11.52 o 
  -9   0   9        8.84       10.89      4.02 o 
  -7   0   9     1058.13     1107.25     29.77 o 
  -5   0   9      138.98      120.56      7.99 o 
  -3   0   9      221.17      222.94     10.32 o 
  -1   0   9       13.08       20.36      1.36 o 
   1   0   9      347.63      337.52     11.68 o 
   3   0   9       51.22       52.94      3.49 o 
   5   0   9      178.57      160.85     10.57 o 
   7   0   9      279.75      253.48      9.37 o 
   9   0   9       59.89       72.47      7.03 o 
 -16   1   9       53.91       73.99      6.95 o 
 -15   1   9       99.06      100.75      6.24 o 
 -14   1   9      114.96      128.22      7.12 o 
 -13   1   9       29.19       43.42      4.69 o 
 -12   1   9       21.11       26.11      4.31 o 
 -11   1   9      102.71      100.71      6.28 o 
 -10   1   9        0.13        3.61      2.34 o 
  -9   1   9        6.99        5.89      2.51 o 
  -8   1   9      346.33      342.03     10.76 o 
  -7   1   9     1034.42      968.89     27.39 o 
  -6   1   9      268.42      227.39      8.26 o 
  -5   1   9      588.73      551.30     13.27 o 
  -4   1   9      109.70       93.16      4.92 o 
  -3   1   9       95.57       95.98      2.70 o 
  -2   1   9      851.27      859.33     10.36 o 
  -1   1   9      178.45      180.24      4.05 o 
   0   1   9        3.32        6.27      0.72 o 
   1   1   9        2.23        5.82      0.77 o 
   2   1   9        5.68        6.56      1.08 o 
   3   1   9      279.71      265.56      6.93 o 
   4   1   9       21.70       27.07      1.85 o 
   5   1   9      211.73      201.49      5.44 o 
   6   1   9        0.95        4.68      1.10 o 
   7   1   9        6.64       15.85      1.90 o 
   8   1   9       32.03       38.10      2.66 o 
   9   1   9       36.32       44.35      2.95 o 
 -16   2   9       57.78       76.83      6.98 o 
 -15   2   9       86.19      105.50      6.30 o 
 -14   2   9       15.23       22.29      3.48 o 
 -13   2   9       43.22       47.21      5.70 o 
 -12   2   9      275.91      243.65      9.81 o 
 -11   2   9      163.83      151.95      7.64 o 
 -10   2   9      473.21      444.65     13.13 o 
  -9   2   9        1.02        4.04      0.94 o 
  -8   2   9      328.43      297.46      7.02 o 
  -7   2   9       20.66       27.12      1.88 o 
  -6   2   9       12.11       12.87      2.00 o 
  -5   2   9       10.76       12.02      1.00 o 
  -4   2   9       66.17       63.47      2.43 o 
  -3   2   9       32.39       31.24      1.87 o 
  -2   2   9      187.10      172.39      5.51 o 
  -1   2   9      159.49      154.86      5.30 o 
   0   2   9      845.45      825.99     14.34 o 
   1   2   9      211.85      225.08      4.96 o 
   2   2   9       72.56       69.88      2.86 o 
   3   2   9       13.10       20.22      1.87 o 
   4   2   9      222.54      210.24      5.62 o 
   5   2   9        5.91       10.64      1.51 o 
   6   2   9       34.06       41.08      2.95 o 
   7   2   9       36.40       41.93      2.57 o 
   8   2   9      107.48      100.15      4.79 o 
   9   2   9        0.56        7.40      3.20 o 
 -16   3   9       30.72       64.60      6.16 o 
 -15   3   9        0.24       12.53      2.50 o 
 -14   3   9       32.59       46.66      4.30 o 
 -13   3   9      116.10      112.53      6.70 o 
 -12   3   9      286.14      268.44     10.48 o 
 -11   3   9       17.44       23.26      2.80 o 
 -10   3   9       14.21       14.83      2.04 o 
  -9   3   9       18.18       27.63      2.36 o 
  -8   3   9       50.45       40.47      2.80 o 
  -7   3   9      178.68      159.23      6.72 o 
  -6   3   9      305.21      300.69      7.84 o 
  -5   3   9        3.61        6.37      1.18 o 
  -4   3   9      534.25      473.39      8.16 o 
  -3   3   9      173.16      192.68      4.96 o 
  -2   3   9        3.95       10.11      1.57 o 
  -1   3   9       52.66       53.68      2.81 o 
   0   3   9      594.72      568.64      8.73 o 
   1   3   9       12.57       15.16      1.82 o 
   2   3   9      135.85      133.09      4.15 o 
   3   3   9        6.03        8.35      1.24 o 
   4   3   9      328.00      306.21      6.99 o 
   5   3   9        2.35        7.40      1.63 o 
   6   3   9        5.35       12.14      1.83 o 
   7   3   9       48.06       51.96      3.28 o 
   8   3   9       31.35       37.68      2.68 o 
 -15   4   9       24.74       43.67      5.01 o 
 -14   4   9        8.89       27.53      8.82 o 
 -13   4   9       73.39       93.95      6.07 o 
 -12   4   9        3.60       10.59      1.78 o 
 -11   4   9      122.12      107.24      5.02 o 
 -10   4   9        0.19        4.16      1.09 o 
  -9   4   9       18.69       21.37      2.68 o 
  -8   4   9       73.76       62.86      3.77 o 
  -7   4   9       11.54       13.15      2.18 o 
  -6   4   9      113.37      100.33      4.69 o 
  -5   4   9      177.50      178.71     11.45 o 
  -4   4   9      168.87      146.21      6.63 o 
  -3   4   9      188.66      176.39      7.33 o 
  -2   4   9      418.49      409.07      9.39 o 
  -1   4   9      350.10      333.37     10.01 o 
   0   4   9        2.14        6.76      1.28 o 
   1   4   9      116.32      135.89      4.91 o 
   2   4   9        0.72        5.42      1.06 o 
   3   4   9      281.12      282.26      7.84 o 
   4   4   9        6.29       11.49      1.61 o 
   5   4   9        0.01        4.38      0.98 o 
   6   4   9        6.15       16.41      2.12 o 
   7   4   9       22.37       28.31      2.93 o 
 -13   5   9       43.67       63.28      4.98 o 
 -12   5   9       16.93       19.96      3.62 o 
 -11   5   9       31.40       35.78      2.77 o 
 -10   5   9        7.92       12.22      1.80 o 
  -9   5   9       68.65       69.65      4.11 o 
  -8   5   9        0.84        2.36      1.06 o 
  -7   5   9       21.06       20.56      3.40 o 
  -6   5   9        5.70        4.48      1.69 o 
  -5   5   9       18.18       15.31      2.98 o 
  -4   5   9        0.01        2.07      1.59 o 
  -3   5   9      122.07      116.40      6.47 o 
  -2   5   9       13.75       21.29      3.34 o 
  -1   5   9      113.29      126.04      7.04 o 
   0   5   9       10.57       20.52      2.94 o 
   1   5   9        5.45       11.04      2.27 o 
   2   5   9       22.43       31.99      3.04 o 
   3   5   9       52.27       54.96      4.19 o 
   4   5   9       75.19       80.61      5.22 o 
   5   5   9      129.61      143.52      7.48 o 
 -10   6   9       30.71       45.39      3.63 o 
  -9   6   9        1.09        9.22      3.55 o 
  -8   6   9        6.54       12.39      2.86 o 
  -7   6   9       26.46       27.44      4.25 o 
  -6   6   9        0.25        5.37      2.44 o 
  -5   6   9        0.01        2.56      2.67 o 
  -4   6   9        9.29       11.29      2.71 o 
  -3   6   9        0.03        2.36      1.45 o 
  -2   6   9       70.00       86.53      5.98 o 
  -1   6   9       10.70       12.17      2.81 o 
   0   6   9       23.09       27.28      6.10 o 
   1   6   9        0.77        1.01      2.41 o 
   2   6   9       11.63       15.95      5.39 o 
 -16   0  10      116.37      132.38     10.86 o 
 -14   0  10       11.91       18.74      5.25 o 
 -12   0  10      121.31      116.89      9.80 o 
 -10   0  10       77.41       82.82      8.21 o 
  -8   0  10      211.24      221.19     12.42 o 
  -6   0  10      263.55      237.64     12.18 o 
  -4   0  10      401.30      395.09     15.32 o 
  -2   0  10      271.07      214.13      7.50 o 
   0   0  10      199.59      216.23      7.39 o 
   2   0  10      128.49      102.93      8.24 o 
   4   0  10        0.04        6.03      3.61 o 
   6   0  10        0.20        0.36      2.13 o 
   8   0  10        2.42        6.99      2.59 o 
 -16   1  10       59.54       69.65      5.39 o 
 -15   1  10        2.51       15.84      3.03 o 
 -14   1  10      142.47      147.06      7.96 o 
 -13   1  10        7.91       16.43      3.66 o 
 -12   1  10       43.37       45.03      4.71 o 
 -11   1  10      194.74      208.36      9.24 o 
 -10   1  10       17.96       22.70      4.07 o 
  -9   1  10      122.71      107.38      6.42 o 
  -8   1  10      151.31      136.70      7.11 o 
  -7   1  10      713.15      670.75     16.14 o 
  -6   1  10        3.00        3.72      2.06 o 
  -5   1  10      815.97      838.85     17.72 o 
  -4   1  10        0.14        3.67      1.76 o 
  -3   1  10      215.50      190.48      5.88 o 
  -2   1  10      209.39      194.00      5.85 o 
  -1   1  10      220.83      195.45      6.09 o 
   0   1  10       35.03       47.48      4.83 o 
   1   1  10       40.13       42.48      3.71 o 
   2   1  10       46.80       43.34      3.88 o 
   3   1  10      191.11      174.98      5.72 o 
   4   1  10      166.77      149.06      5.45 o 
   5   1  10       15.23       22.89      2.64 o 
   6   1  10        5.70       11.43      1.85 o 
   7   1  10       14.42       22.54      2.54 o 
   8   1  10       16.28       21.44      2.33 o 
 -17   2  10       36.71       59.40      5.45 o 
 -16   2  10        2.45       14.04      2.63 o 
 -15   2  10       88.42      111.85      6.84 o 
 -14   2  10       60.02       60.04      5.09 o 
 -13   2  10       44.86       52.98      4.84 o 
 -12   2  10        0.01        7.02      2.58 o 
 -11   2  10       11.83       14.65      3.27 o 
 -10   2  10      219.47      189.85      8.64 o 
  -9   2  10      208.98      186.83      8.48 o 
  -8   2  10       90.79       84.20      5.80 o 
  -7   2  10     1732.15     1655.05     29.14 o 
  -6   2  10      134.89      134.21      5.29 o 
  -5   2  10       38.73       33.31      2.67 o 
  -4   2  10        7.94       14.96      2.12 o 
  -3   2  10      101.53      101.54      4.29 o 
  -2   2  10       23.14       22.92      2.50 o 
  -1   2  10      453.48      420.37     10.11 o 
   0   2  10       50.61       43.56      3.44 o 
   1   2  10      366.35      360.13     12.66 o 
   2   2  10        0.34        4.36      1.88 o 
   3   2  10      212.97      216.09      6.85 o 
   4   2  10       97.87      107.07      6.35 o 
   5   2  10       10.74       20.97      2.25 o 
   6   2  10        0.08        7.00      2.46 o 
   7   2  10      178.37      175.69      6.64 o 
   8   2  10       18.07       30.51      3.32 o 
 -16   3  10      104.76      102.41      8.92 o 
 -15   3  10        2.14       15.84      3.58 o 
 -14   3  10      160.33      145.25     17.66 o 
 -13   3  10       59.19       59.86      5.10 o 
 -12   3  10       42.18       42.30      4.28 o 
 -11   3  10      266.36      243.09     10.12 o 
 -10   3  10      217.17      210.07      9.26 o 
  -9   3  10      174.12      172.96      8.29 o 
  -8   3  10       82.09       72.27      5.45 o 
  -7   3  10      141.72      115.91      6.71 o 
  -6   3  10       67.80       61.81      5.02 o 
  -5   3  10      143.78      127.10      5.08 o 
  -4   3  10        1.13        2.42      1.61 o 
  -3   3  10      828.16      820.67     14.34 o 
  -2   3  10        0.49        3.41      1.07 o 
  -1   3  10        8.69       15.15      1.53 o 
   0   3  10      348.05      348.16     11.14 o 
   1   3  10       13.74       21.89      2.27 o 
   2   3  10        0.06        4.60      1.50 o 
   3   3  10      249.30      237.20      7.37 o 
   4   3  10        1.22        5.19      2.21 o 
   5   3  10      208.71      217.90      8.89 o 
   6   3  10        1.95        6.59      1.44 o 
   7   3  10        7.39       18.29      2.89 o 
 -14   4  10        8.92       28.47      9.13 o 
 -13   4  10        6.43       16.90      4.09 o 
 -12   4  10      525.00      481.84     15.34 o 
 -11   4  10       23.72       34.42      6.50 o 
 -10   4  10       25.34       41.22      4.57 o 
  -9   4  10        5.90        8.84      2.97 o 
  -8   4  10        3.92        5.57      2.59 o 
  -7   4  10       34.16       31.93      4.62 o 
  -6   4  10       21.30       26.93      4.20 o 
  -5   4  10      261.48      260.59     10.32 o 
  -4   4  10       26.77       24.23      2.35 o 
  -3   4  10        9.32       16.42      4.44 o 
  -2   4  10       39.29       53.08      3.09 o 
  -1   4  10       47.20       42.77      2.85 o 
   0   4  10       16.38       21.45      2.42 o 
   1   4  10      154.85      148.02      6.58 o 
   2   4  10       58.11       66.89      4.47 o 
   3   4  10        0.01        5.54      1.57 o 
   4   4  10       76.28       84.26      5.26 o 
   5   4  10       59.74       70.69      4.89 o 
 -12   5  10       17.52       36.54      5.73 o 
 -11   5  10       31.98       42.42      3.96 o 
 -10   5  10       22.11       30.07      4.32 o 
  -9   5  10       22.40       33.93      7.53 o 
  -8   5  10       53.26       53.93      5.31 o 
  -7   5  10        5.86       10.28      3.06 o 
  -6   5  10       58.97       55.90      6.92 o 
  -5   5  10       33.66       42.83      3.89 o 
  -4   5  10        0.00        1.62      1.37 o 
  -3   5  10        9.47        8.13      1.77 o 
  -2   5  10       18.32       21.15      3.19 o 
  -1   5  10       35.83       36.03      3.46 o 
   0   5  10       13.62       21.64      4.82 o 
   1   5  10       11.78       17.15      3.06 o 
   2   5  10        8.98       15.83      2.41 o 
   3   5  10        5.56       13.93      2.23 o 
  -9   6  10       17.93       27.10      4.29 o 
  -8   6  10        2.10       10.34      2.56 o 
  -7   6  10       69.95       57.92      7.66 o 
  -6   6  10       29.73       43.09      7.50 o 
  -5   6  10       32.89       44.73      4.06 o 
  -4   6  10        1.36        4.18      1.55 o 
  -3   6  10        0.08        3.67      1.60 o 
  -2   6  10       10.18       18.60      3.37 o 
  -1   6  10       35.94       42.03      7.01 o 
   0   6  10        5.49        6.81      2.93 o 
 -17   0  11      155.22      157.55     11.99 o 
 -15   0  11      127.27      143.84     11.74 o 
 -13   0  11      117.74      106.03      9.93 o 
 -11   0  11       46.57       50.62      7.09 o 
  -9   0  11      223.26      198.59     12.75 o 
  -7   0  11        1.61        4.41      3.86 o 
  -5   0  11        0.01        4.35      3.20 o 
  -3   0  11        8.83        9.77      3.26 o 
  -1   0  11      613.28      605.90     26.24 o 
   1   0  11        3.47        4.46      2.98 o 
   3   0  11      137.75      129.56      9.93 o 
   5   0  11      118.75      105.10      9.60 o 
   7   0  11       92.32       89.72      9.22 o 
 -17   1  11        0.59       14.47      2.80 o 
 -16   1  11       72.74       79.54      5.92 o 
 -15   1  11       14.60       31.86      4.78 o 
 -14   1  11       38.43       54.93      5.19 o 
 -13   1  11       94.44       86.32      6.34 o 
 -12   1  11       11.05       11.46      3.12 o 
 -11   1  11       14.53       18.43      3.71 o 
 -10   1  11      174.64      150.63      8.00 o 
  -9   1  11      291.44      264.51     10.53 o 
  -8   1  11      728.29      700.65     17.42 o 
  -7   1  11      103.67       90.10      6.13 o 
  -6   1  11       26.62       34.99      4.46 o 
  -5   1  11       47.13       40.13      4.02 o 
  -4   1  11      467.76      432.19     25.86 o 
  -3   1  11       21.49       21.01      2.64 o 
  -2   1  11      893.93      848.05     24.61 o 
  -1   1  11        2.33        7.57      2.41 o 
   0   1  11       15.85       14.24      3.07 o 
   1   1  11      114.76      107.40      6.10 o 
   2   1  11      121.15      117.43      6.55 o 
   3   1  11       64.22       58.12      4.79 o 
   4   1  11       19.69       20.89      3.87 o 
   5   1  11        1.27        1.90      2.10 o 
   6   1  11       87.96       85.81      6.24 o 
   7   1  11       31.21       37.05      5.15 o 
 -16   2  11        9.89       28.88      3.54 o 
 -15   2  11       20.98       36.49      5.09 o 
 -14   2  11      124.35      127.63      8.18 o 
 -13   2  11        4.25       11.13      3.24 o 
 -12   2  11      329.63      321.56     12.04 o 
 -11   2  11       18.46       26.31      4.54 o 
 -10   2  11      185.93      171.63      8.53 o 
  -9   2  11       59.89       56.15      5.19 o 
  -8   2  11      176.58      173.29      8.38 o 
  -7   2  11      239.44      201.86      9.96 o 
  -6   2  11     1058.39      987.66     16.41 o 
  -5   2  11       93.57       98.94      5.34 o 
  -4   2  11      578.74      545.28     11.27 o 
  -3   2  11       16.82       23.43      2.82 o 
  -2   2  11       27.60       34.58      4.13 o 
  -1   2  11       13.12       18.15      2.94 o 
   0   2  11      472.87      488.10     18.76 o 
   1   2  11        0.47        2.02      1.66 o 
   2   2  11      586.67      546.72     15.13 o 
   3   2  11       41.72       42.33      4.17 o 
   4   2  11        0.01        2.79      1.63 o 
   5   2  11       21.29       25.52      4.02 o 
   6   2  11        0.07        2.37      2.08 o 
   7   2  11        0.32        4.71      3.20 o 
 -16   3  11        0.94       13.02      4.27 o 
 -15   3  11       35.85       53.02     12.44 o 
 -14   3  11       26.24       46.59      6.66 o 
 -13   3  11      122.52      116.35      7.16 o 
 -12   3  11      110.24      114.28      7.14 o 
 -11   3  11      163.22      164.21      8.48 o 
 -10   3  11      236.90      216.80      9.67 o 
  -9   3  11      117.08      103.86      7.14 o 
  -8   3  11      214.72      178.96      8.63 o 
  -7   3  11       78.53       70.77      5.51 o 
  -6   3  11       94.74       93.36      5.76 o 
  -5   3  11        6.01        9.46      1.76 o 
  -4   3  11       47.51       48.97      3.35 o 
  -3   3  11        0.63        3.20      1.61 o 
  -2   3  11      766.76      738.44     13.85 o 
  -1   3  11       35.26       42.49      3.86 o 
   0   3  11       71.56       70.95      4.83 o 
   1   3  11       15.19       17.88      3.37 o 
   2   3  11       16.46       23.74      3.73 o 
   3   3  11       63.66       64.97      5.25 o 
   4   3  11      103.48      106.19      6.27 o 
   5   3  11        7.72       15.65      4.71 o 
   6   3  11       53.38       58.61      6.92 o 
 -14   4  11        3.42       18.29      3.20 o 
 -13   4  11        2.02       10.26      3.23 o 
 -12   4  11        4.61       18.09      3.34 o 
 -11   4  11      135.29      132.81      7.71 o 
 -10   4  11       31.73       43.28      4.36 o 
  -9   4  11      158.24      136.19     11.18 o 
  -8   4  11        1.51        1.69      2.22 o 
  -7   4  11       11.03       13.47      3.27 o 
  -6   4  11       29.46       39.80      5.07 o 
  -5   4  11        2.16        4.68      2.29 o 
  -4   4  11       42.16       41.37      5.00 o 
  -3   4  11       80.56       82.78      4.29 o 
  -2   4  11       79.10       96.95      4.63 o 
  -1   4  11        0.36        5.25      1.97 o 
   0   4  11        1.57        3.78      3.26 o 
   1   4  11      101.91      121.98      6.55 o 
   2   4  11       65.16       67.45      7.09 o 
   3   4  11        2.52        7.61      3.23 o 
   4   4  11        7.06       11.93      4.13 o 
 -12   5  11       15.76       28.32      5.72 o 
 -11   5  11        0.85       10.92      2.43 o 
 -10   5  11        4.15       15.91      3.42 o 
  -9   5  11        0.15        5.46      2.47 o 
  -8   5  11      113.03       98.58      7.16 o 
  -7   5  11       48.06       50.92      5.55 o 
  -6   5  11       25.43       33.03      5.00 o 
  -5   5  11       44.14       44.20      5.51 o 
  -4   5  11       97.50      106.85      9.44 o 
  -3   5  11        3.39        3.64      2.65 o 
  -2   5  11        4.48        9.80      2.96 o 
   1   5  11        0.21        6.02      2.02 o 
   2   5  11        7.71       11.77      3.28 o 
  -7   6  11        0.45        3.74      2.67 o 
  -6   6  11       82.14       80.55      8.78 o 
  -5   6  11        5.67        9.22      3.94 o 
  -4   6  11      120.59      145.78     11.52 o 
  -3   6  11       16.51       21.81      5.17 o 
 -16   0  12       20.38       30.45      6.73 o 
 -14   0  12       92.75       94.29      9.93 o 
 -12   0  12      240.45      212.05     14.17 o 
 -10   0  12       19.90       20.06      6.05 o 
  -8   0  12       36.67       50.40      7.22 o 
  -6   0  12      220.17      170.74     11.41 o 
  -4   0  12     1424.12     1353.42     35.35 o 
  -2   0  12       59.98       66.62      8.55 o 
   0   0  12      239.63      202.97     12.31 o 
   2   0  12      177.78      162.56     11.33 o 
   4   0  12       56.97       54.04      7.01 o 
   6   0  12      204.24      195.23     13.95 o 
 -17   1  12       60.36       73.52      5.73 o 
 -16   1  12       17.52       39.76      6.70 o 
 -15   1  12       14.36       36.14      4.95 o 
 -14   1  12        1.67        8.32      2.92 o 
 -13   1  12       34.88       36.73      7.72 o 
 -12   1  12       15.28       27.03      4.63 o 
 -11   1  12       21.16       28.04      4.71 o 
 -10   1  12      111.52       93.97      6.63 o 
  -9   1  12      277.10      285.35     11.28 o 
  -8   1  12       29.38       33.16      4.85 o 
  -7   1  12      359.40      321.92     11.53 o 
  -6   1  12      141.32      133.23      7.35 o 
  -5   1  12      352.05      314.97     10.91 o 
  -4   1  12        6.88       14.73      2.63 o 
  -3   1  12       22.25       24.01      2.92 o 
  -2   1  12      362.46      323.73     22.54 o 
  -1   1  12      267.61      252.46      9.65 o 
   0   1  12      106.34      100.17      6.05 o 
   1   1  12       35.29       36.69      4.70 o 
   2   1  12      304.25      278.34     10.67 o 
   3   1  12        4.30        5.35      2.32 o 
   4   1  12       31.18       38.47      5.13 o 
   5   1  12       18.72       23.29      4.30 o 
   6   1  12       17.53       23.11      4.43 o 
 -16   2  12        0.18       13.10      2.72 o 
 -15   2  12       27.66       41.78      5.36 o 
 -14   2  12        2.29       14.30      4.10 o 
 -13   2  12       78.27       86.22      6.39 o 
 -12   2  12       20.40       23.25      5.10 o 
 -11   2  12      101.96      113.84      7.25 o 
 -10   2  12        0.06        3.37      2.79 o 
  -9   2  12      545.20      471.50     14.74 o 
  -8   2  12      276.82      278.89     11.00 o 
  -7   2  12       35.74       35.00      3.17 o 
  -6   2  12        0.32        1.73      1.48 o 
  -5   2  12      626.88      611.25     12.56 o 
  -4   2  12        0.18        1.57      1.57 o 
  -3   2  12      451.79      417.05      9.92 o 
  -2   2  12        4.66        7.57      1.70 o 
  -1   2  12       24.39       23.71      2.89 o 
   0   2  12       11.49       17.03      3.40 o 
   1   2  12       95.10       79.10      5.61 o 
   2   2  12       73.67       75.49      5.61 o 
   3   2  12       78.74       75.62      5.64 o 
   4   2  12        3.39        5.24      1.93 o 
   5   2  12      102.31       96.87      6.55 o 
 -15   3  12       25.08       40.59      4.70 o 
 -14   3  12        5.93       22.95      4.95 o 
 -13   3  12       19.84       29.43      4.43 o 
 -12   3  12       83.62       96.52      6.62 o 
 -11   3  12       55.96       53.25      4.97 o 
 -10   3  12      152.89      126.62      7.70 o 
  -9   3  12       67.52       58.65      5.55 o 
  -8   3  12       27.40       32.53      4.84 o 
  -7   3  12      161.59      149.65     11.29 o 
  -6   3  12       29.53       40.66      4.65 o 
  -5   3  12       61.87       56.57      4.06 o 
  -4   3  12       25.87       36.74      3.71 o 
  -3   3  12      322.73      296.33      8.43 o 
  -2   3  12      176.49      169.16     10.12 o 
  -1   3  12       33.29       36.90      3.52 o 
   0   3  12        1.63        2.20      4.04 o 
   1   3  12      206.79      203.12      9.21 o 
   2   3  12       86.04       93.23      6.12 o 
   3   3  12       60.49       55.92      5.06 o 
   4   3  12       24.89       38.09      7.06 o 
 -14   4  12       77.30       91.45      9.11 o 
 -13   4  12        5.28       14.63      3.05 o 
 -12   4  12        0.73        7.45      2.05 o 
 -11   4  12        1.16        8.81      2.37 o 
 -10   4  12        0.88        5.46      2.39 o 
  -9   4  12        2.59        7.16      2.97 o 
  -8   4  12       60.68       62.75      5.67 o 
  -7   4  12      101.41      103.06      6.97 o 
  -6   4  12      119.39      103.07      6.99 o 
  -5   4  12        7.33        9.01      3.11 o 
  -4   4  12        2.05        2.63      1.94 o 
  -3   4  12        1.53        7.70      1.49 o 
  -2   4  12       47.52       47.51      4.99 o 
  -1   4  12       36.30       39.65      4.12 o 
   0   4  12       81.89      100.72      8.67 o 
   1   4  12        3.35       10.29      2.20 o 
   2   4  12       93.72       94.95      8.78 o 
   3   4  12       23.82       27.94      6.13 o 
 -11   5  12        0.73       11.46      2.59 o 
 -10   5  12        0.24        4.87      3.79 o 
  -9   5  12        4.33        6.32      2.60 o 
  -8   5  12       22.30       24.84      4.95 o 
  -7   5  12       43.46       53.14      5.83 o 
  -6   5  12        8.95       10.23      3.35 o 
  -5   5  12        7.71        5.73      2.61 o 
  -4   5  12       37.15       47.50      5.06 o 
  -3   5  12       11.89       15.76      3.47 o 
  -2   5  12       25.13       37.60      7.61 o 
  -1   5  12       28.99       40.88      5.86 o 
 -17   0  13        0.15       14.34      4.95 o 
 -15   0  13       34.14       48.92      6.98 o 
 -13   0  13      114.34      106.66     10.54 o 
 -11   0  13      195.12      182.34     13.13 o 
  -9   0  13        0.16        3.01      3.80 o 
  -7   0  13      186.27      154.73     11.55 o 
  -5   0  13      167.51      182.45     12.10 o 
  -3   0  13      156.28      134.91      6.98 o 
  -1   0  13      195.19      160.83     11.19 o 
   1   0  13       36.25       38.80      7.14 o 
   3   0  13      170.90      158.31     12.04 o 
   5   0  13       27.49       41.83      7.94 o 
 -16   1  13       16.55       36.66      5.08 o 
 -15   1  13       28.28       48.68      4.88 o 
 -14   1  13       23.14       34.93      5.12 o 
 -13   1  13       21.18       19.91      4.30 o 
 -12   1  13        0.39        5.75      3.03 o 
 -11   1  13        0.59        4.89      2.66 o 
 -10   1  13       77.58       72.85      6.10 o 
  -9   1  13      359.79      315.12     12.06 o 
  -8   1  13        4.84        6.60      3.17 o 
  -7   1  13        3.80        7.38      2.88 o 
  -6   1  13       17.41       24.82      4.41 o 
  -5   1  13        1.06        2.16      1.65 o 
  -4   1  13      600.10      556.37     12.21 o 
  -3   1  13        3.85        7.31      2.64 o 
  -2   1  13       73.20       65.91      3.88 o 
  -1   1  13       69.22       62.51      5.00 o 
   0   1  13       34.70       36.98      6.06 o 
   1   1  13       50.43       48.70      4.94 o 
   2   1  13       35.87       41.72      5.79 o 
   3   1  13        9.57       12.45      3.38 o 
   4   1  13       25.44       25.60      4.63 o 
   5   1  13      105.52       91.00      6.80 o 
 -16   2  13       50.08       68.14      5.77 o 
 -15   2  13       21.41       32.36      4.70 o 
 -14   2  13       29.70       39.34      5.30 o 
 -13   2  13       55.58       63.80      5.65 o 
 -12   2  13      107.81      113.16      7.47 o 
 -11   2  13       15.47       17.24      4.15 o 
 -10   2  13       73.17       55.99      5.46 o 
  -9   2  13       77.85       64.31      5.66 o 
  -8   2  13        3.11        3.89      2.43 o 
  -7   2  13        2.97        5.14      1.78 o 
  -6   2  13       34.66       28.87      3.40 o 
  -5   2  13       33.54       40.07      3.50 o 
  -4   2  13        4.19       10.38      2.23 o 
  -3   2  13       53.87       53.84      3.58 o 
  -2   2  13      515.36      474.71     13.62 o 
  -1   2  13        0.28        3.86      2.67 o 
   0   2  13      228.48      231.61      9.88 o 
   1   2  13        0.01        4.51      2.15 o 
   2   2  13        7.40       13.12      5.21 o 
   3   2  13        5.30        5.67      2.29 o 
   4   2  13        4.82       10.91      2.90 o 
 -15   3  13        1.25       28.27      8.56 o 
 -14   3  13      215.68      219.50     14.76 o 
 -13   3  13       27.78       37.29      8.14 o 
 -12   3  13        0.61        9.57      3.53 o 
 -11   3  13        1.46        7.67      3.03 o 
 -10   3  13       13.08       14.55      3.95 o 
  -9   3  13      139.55      112.29      7.44 o 
  -8   3  13        8.03       16.51      3.93 o 
  -7   3  13       38.88       45.52      5.50 o 
  -6   3  13       70.00       63.89      6.69 o 
  -5   3  13        1.92        8.62      1.99 o 
  -4   3  13        9.96       16.92      2.89 o 
  -3   3  13      126.73      129.46      5.46 o 
  -2   3  13       15.20       20.84      3.60 o 
  -1   3  13       21.41       32.07      5.99 o 
   0   3  13       16.56       27.40      4.46 o 
   1   3  13       31.15       41.29      4.56 o 
   2   3  13      160.78      139.74      7.85 o 
   3   3  13        2.01        8.87      2.22 o 
 -13   4  13       90.50      108.71      7.18 o 
 -12   4  13        9.95       18.84      3.64 o 
 -11   4  13       77.42       74.12      8.56 o 
 -10   4  13       10.20       13.12      3.56 o 
  -9   4  13       21.42       17.68      4.34 o 
  -8   4  13        4.93        7.85      3.08 o 
  -7   4  13       50.91       59.71      5.93 o 
  -6   4  13       32.53       39.24      5.31 o 
  -5   4  13      178.68      164.51     12.59 o 
  -4   4  13       32.46       37.76      4.98 o 
  -3   4  13       13.01       20.09      6.27 o 
  -2   4  13        0.59        5.94      1.91 o 
  -1   4  13        0.03        4.62      2.33 o 
   0   4  13        1.08        4.71      1.97 o 
   1   4  13       88.39       96.48      8.92 o 
 -10   5  13       12.43       23.11      5.54 o 
  -9   5  13       69.41       69.28      7.02 o 
  -8   5  13        2.59        7.82      3.18 o 
  -7   5  13       17.18       26.91      5.09 o 
  -6   5  13        8.67       13.41      3.87 o 
  -5   5  13        0.25        5.23      2.22 o 
  -4   5  13        0.56        7.21      2.29 o 
  -3   5  13       46.78       56.26      8.26 o 
  -2   5  13        5.20        6.95      3.67 o 
 -16   0  14       33.13       48.76      9.11 o 
 -14   0  14        2.40       14.75      5.20 o 
 -12   0  14      105.86      116.73     11.25 o 
 -10   0  14      114.92       96.29     10.07 o 
  -8   0  14        0.50        3.89      3.64 o 
  -6   0  14       29.35       45.61      7.72 o 
  -4   0  14      161.27      133.88      7.25 o 
  -2   0  14       24.56       31.58      6.35 o 
   0   0  14        6.94        7.00      3.58 o 
   2   0  14       24.73       23.09      6.48 o 
   4   0  14       13.82       21.21      5.94 o 
 -16   1  14       76.30      108.49      7.65 o 
 -15   1  14        2.98       14.42      3.47 o 
 -14   1  14       56.73       63.49      5.76 o 
 -13   1  14       27.72       49.71      6.05 o 
 -12   1  14       77.34       81.79      6.58 o 
 -11   1  14       26.69       24.78      5.21 o 
 -10   1  14       75.96       70.45      6.34 o 
  -9   1  14       64.66       57.64      6.42 o 
  -8   1  14       46.25       46.09      5.67 o 
  -7   1  14        7.71       11.60      3.54 o 
  -6   1  14       22.56       23.31      3.22 o 
  -5   1  14        0.01        2.90      1.50 o 
  -4   1  14        3.60        9.45      2.30 o 
  -3   1  14       76.23       63.61      4.75 o 
  -2   1  14        2.95        9.69      2.78 o 
  -1   1  14       89.34       89.95      7.24 o 
   0   1  14        1.48        9.38      2.70 o 
   1   1  14        4.04        7.67      3.05 o 
   2   1  14        0.03        3.17      1.99 o 
   3   1  14       17.15       20.15      4.33 o 
 -15   2  14       46.09       60.30      5.35 o 
 -14   2  14       18.43       30.16      4.53 o 
 -13   2  14        7.34       15.79      3.61 o 
 -12   2  14       14.28       23.44      4.43 o 
 -11   2  14       22.57       21.63      4.89 o 
 -10   2  14       22.97       26.28      5.17 o 
  -9   2  14      121.96      109.52      7.56 o 
  -8   2  14       17.85       21.54      3.07 o 
  -7   2  14        1.58        4.29      1.59 o 
  -6   2  14        0.20        4.36      1.60 o 
  -5   2  14       30.71       39.32      3.91 o 
  -4   2  14        0.34        5.43      1.79 o 
  -3   2  14        5.01       11.01      2.59 o 
  -2   2  14       26.73       37.16      6.62 o 
  -1   2  14       68.13       65.22      5.28 o 
   0   2  14       21.41       35.18      4.87 o 
   1   2  14      127.26      122.33      8.55 o 
   2   2  14       13.44       21.74      3.91 o 
   3   2  14       60.34       60.81      5.29 o 
 -14   3  14       59.40       79.48     10.71 o 
 -13   3  14      120.95      115.48      7.75 o 
 -12   3  14        5.27       10.28      3.60 o 
 -11   3  14       12.74       23.72      4.84 o 
 -10   3  14       17.79       25.50      4.96 o 
  -9   3  14       25.79       21.37      4.42 o 
  -8   3  14       18.47       20.85      4.30 o 
  -7   3  14        5.64        3.96      2.70 o 
  -6   3  14        4.90        9.90      2.06 o 
  -5   3  14      157.26      167.26      6.60 o 
  -4   3  14        0.12        4.61      1.62 o 
  -3   3  14        2.43        6.49      2.07 o 
  -2   3  14       32.07       46.90      6.05 o 
  -1   3  14       44.80       43.14      5.40 o 
   0   3  14       22.72       31.22      4.67 o 
   1   3  14        7.81       11.12      2.76 o 
 -12   4  14       90.33      106.53      7.61 o 
 -11   4  14       12.00       18.12      3.86 o 
 -10   4  14      154.17      139.62      9.01 o 
  -9   4  14       24.18       34.21      5.44 o 
  -8   4  14       10.28       10.34      3.28 o 
  -7   4  14       12.36       16.94      3.98 o 
  -6   4  14       83.23       85.40      6.54 o 
  -5   4  14        0.28        7.17      2.52 o 
  -4   4  14       27.08       37.19      7.55 o 
  -3   4  14        1.05        0.66      2.68 o 
  -2   4  14       21.20       33.79      4.62 o 
  -1   4  14        7.73       14.04      3.78 o 
 -15   0  15       98.44      101.32     10.92 o 
 -13   0  15       25.49       45.20      8.62 o 
 -11   0  15       89.61       84.49     10.51 o 
  -9   0  15      107.58      118.12     11.47 o 
  -7   0  15      101.24       68.21      8.62 o 
  -5   0  15        9.25        7.73      2.66 o 
  -3   0  15       37.97       49.36      7.94 o 
  -1   0  15        7.09        5.69      3.80 o 
   1   0  15       16.25       22.96      6.54 o 
 -15   1  15       69.96       81.43      6.72 o 
 -14   1  15       25.29       31.89      5.13 o 
 -13   1  15       73.17       88.39      7.01 o 
 -12   1  15       45.03       43.71      6.47 o 
 -11   1  15       50.87       53.69      6.83 o 
 -10   1  15      165.84      149.48      9.14 o 
  -9   1  15        0.31        2.60      3.08 o 
  -8   1  15        3.41        8.57      3.52 o 
  -7   1  15       38.91       46.75      5.35 o 
  -6   1  15        0.17        2.29      1.64 o 
  -5   1  15       45.58       47.35      3.91 o 
  -4   1  15       35.02       32.94      4.34 o 
  -3   1  15        1.58        1.85      2.75 o 
  -2   1  15       24.90       31.64      4.68 o 
  -1   1  15       21.58       26.84      4.43 o 
   0   1  15        0.01        2.72      4.01 o 
   1   1  15       15.36       18.26      3.99 o 
   2   1  15        0.66        2.87      2.16 o 
 -14   2  15       94.60      110.76      7.67 o 
 -13   2  15       20.73       36.11      5.10 o 
 -12   2  15      186.92      163.07      9.79 o 
 -11   2  15       21.48       19.31      5.10 o 
 -10   2  15        9.99        8.16      4.01 o 
  -9   2  15       17.46       24.82      2.79 o 
  -8   2  15      126.06      115.25      5.83 o 
  -7   2  15        5.19       11.13      2.37 o 
  -6   2  15       69.31       80.27      4.79 o 
  -5   2  15       13.77       23.90      3.27 o 
  -4   2  15       55.10       54.70      4.66 o 
  -3   2  15       11.03       22.35      5.34 o 
  -2   2  15        0.17        4.50      4.25 o 
  -1   2  15       17.26       30.82      4.79 o 
   0   2  15      130.03      114.96      7.35 o 
   1   2  15        5.60       14.37      4.43 o 
 -13   3  15       32.80       48.42      5.05 o 
 -12   3  15       16.07       20.78      4.31 o 
 -11   3  15       32.04       31.00      5.48 o 
 -10   3  15       71.63       62.78      6.22 o 
  -9   3  15        0.35        3.34      3.00 o 
  -8   3  15       56.41       64.70      5.93 o 
  -7   3  15       28.24       38.35      5.40 o 
  -6   3  15       18.21       31.03      5.42 o 
  -5   3  15       60.70       74.33      4.42 o 
  -4   3  15       74.29       71.14      5.39 o 
  -3   3  15       21.87       38.23      5.25 o 
  -2   3  15       59.56       65.61      7.17 o 
  -1   3  15        2.75        7.79      2.93 o 
   0   3  15       85.91       88.90      6.34 o 
 -10   4  15        3.71        3.75      3.31 o 
  -9   4  15      120.07      122.60      8.36 o 
  -8   4  15       27.04       34.50      5.38 o 
  -7   4  15       35.85       45.79      6.16 o 
  -6   4  15        4.05        8.55      2.98 o 
  -5   4  15       40.91       52.65      5.00 o 
  -4   4  15        3.13        9.88      3.94 o 
 -14   0  16      134.43      153.58     13.57 o 
 -12   0  16        0.52        5.39      5.75 o 
 -10   0  16       84.75       85.10     10.56 o 
  -8   0  16       40.07       36.99      8.37 o 
  -6   0  16      333.85      331.60     18.31 o 
  -4   0  16       27.52       28.05      6.05 o 
  -2   0  16       15.13       15.84      4.57 o 
   0   0  16       49.80       52.23      7.39 o 
 -14   1  16        3.70       15.55      3.63 o 
 -13   1  16       27.92       29.96      6.19 o 
 -12   1  16      172.06      153.77     10.04 o 
 -11   1  16       30.39       35.76      6.27 o 
 -10   1  16       14.31       26.65      5.43 o 
  -9   1  16      113.31       98.61      7.70 o 
  -8   1  16        7.70        5.08      3.70 o 
  -7   1  16      158.45      149.82      6.99 o 
  -6   1  16        6.75        8.94      2.26 o 
  -5   1  16        0.67        5.35      1.56 o 
  -4   1  16       92.42       73.67      7.21 o 
  -3   1  16       39.82       48.32      5.09 o 
  -2   1  16       50.07       54.82      5.38 o 
  -1   1  16       10.02       10.63      3.72 o 
   0   1  16        1.16        4.55      4.06 o 
 -13   2  16       36.15       49.92      5.81 o 
 -12   2  16        9.01        9.23      4.41 o 
 -11   2  16      191.37      159.55      9.88 o 
 -10   2  16        0.12        1.46      3.21 o 
  -9   2  16       16.10       30.41      3.14 o 
  -8   2  16        0.57        3.23      1.92 o 
  -7   2  16       51.68       58.79      4.40 o 
  -6   2  16       18.70       27.40      3.62 o 
  -5   2  16      263.57      252.48     10.71 o 
  -4   2  16        1.26        7.85      3.04 o 
  -3   2  16       26.31       39.16      4.47 o 
  -2   2  16       20.46       30.92      5.24 o 
  -1   2  16        7.80       12.18      2.86 o 
 -11   3  16        5.37        7.37      3.87 o 
 -10   3  16       13.81       25.29      5.22 o 
  -9   3  16       64.27       62.30      6.47 o 
  -8   3  16       21.47       25.78      4.91 o 
  -7   3  16       80.82       76.61      6.33 o 
  -6   3  16        0.69        7.59      2.56 o 
  -5   3  16       49.19       50.28      4.62 o 
  -4   3  16       68.22       80.28      7.66 o 
  -3   3  16        8.32       23.70      5.69 o 
 -13   0  17      118.54      116.75     13.16 o 
 -11   0  17      110.19      101.26     12.10 o 
  -9   0  17        0.08        1.83      5.03 o 
  -7   0  17      186.38      215.97     15.65 o 
  -5   0  17      125.12      109.42      9.99 o 
  -3   0  17       56.33       52.94      6.70 o 
 -13   1  17        8.79       18.25      5.29 o 
 -12   1  17        4.09        6.57      4.28 o 
 -11   1  17       43.57       39.56      6.61 o 
 -10   1  17        9.22        7.06      4.01 o 
  -9   1  17      121.34      128.81      8.90 o 
  -8   1  17        8.74       16.66      2.86 o 
  -7   1  17       47.54       48.96      4.42 o 
  -6   1  17       75.56       77.15      4.83 o 
  -5   1  17        8.44       12.10      2.74 o 
  -4   1  17       18.24       17.97      4.02 o 
  -3   1  17       36.91       50.81      5.27 o 
  -2   1  17        5.67        8.73      2.30 o 
 -12   2  17       76.15       74.58      8.45 o 
 -11   2  17       52.67       53.84      7.25 o 
 -10   2  17       24.86       36.67      6.16 o 
  -9   2  17        0.82        6.77      2.14 o 
  -8   2  17        5.98       10.92      2.88 o 
  -7   2  17       16.71       29.24      3.84 o 
  -6   2  17        0.10        4.34      1.77 o 
  -5   2  17       23.80       26.24      5.96 o 
  -4   2  17       55.03       48.21      5.02 o 
 -10   0  18      123.96      151.61     14.53 o 
  -8   0  18       53.08       47.39      9.80 o 
  -6   0  18       61.82       65.29      7.61 o 
 -10   1  18        5.67        6.89      3.77 o 
  -9   1  18       11.51       14.16      3.02 o 
  -8   1  18       75.03       81.97      5.41 o 
  -7   1  18        0.01        7.88      2.14 o 
  -6   1  18       91.93       98.53      6.60 o 
                                                 
